# Supplementary material for: Multi-State Analysis of the Impact of Childhood Starvation on the Healthy Life Expectancy of the Elderly in China
Source: Front Public Health. 2021 Jul 5;9:690645. doi: 10.3389/fpubh.2021.690645 (PMC8287127; doi:10.3389/fpubh.2021.690645)
Supplement: Supplementary file 1 [file Table_1.XLS]

## Sheet: Sheet1
id	年龄	饥饿	性别	教育	城乡	经济
1	90	0	2	0	2	3		1	1	0	0	0.10082	10/1918	10/2013	10/2008	2	7/2011	2	99/9999	3
2	90	0	2	0	5	3		2	1	0	0	0.10082	9/1918	99/9999	10/2008	2	8/2011	2	5/2014	2
4	93	1	2	0	5	3		3	0	1	0	0.06757	8/1915	10/2009	10/2008	2	99/9999	3	99/9999	3
5	95	1	2	0	7	3		4	1	1	0	0.04229	1/1913	1/2013	10/2008	1	8/2011	2	99/9999	3
6	86	0	2	0	2	3		5	1	0	0	0.72879	11/1921	12/2008	10/2008	2	99/9999	3	99/9999	3
7	88	0	2	0	2	3		6	1	0	0	0.23179	6/1920	3/2013	10/2008	2	8/2011	2	99/9999	3
8	88	1	2	0	2	4		7	1	1	0	0.23179	4/1920	99/9999	10/2008	1	7/2011	1	99/9999	2
9	93	1	2	0	5	3		8	1	1	0	0.06022	6/1915	99/9999	10/2008	2	8/2011	2	5/2014	2
10	96	1	2	0	5	1		9	1	1	0	0.03832	5/1912	8/2013	10/2008	2	8/2011	2	99/9999	3
11	85	1	2	16	0	3		10	1	1	0	0.65539	9/1923	99/9999	10/2008	1	8/2011	1	99/9999	2
12	87	1	2	16	0	3		11	1	1	0	0.59798	3/1921	99/9999	10/2008	1	8/2011	1	99/9999	2
13	93	0	1	6	2	3		12	1	0	1	0.02842	3/1915	99/9999	10/2008	1	99/9999	-1	99/9999	2
14	86	1	1	6	2	3		13	1	1	1	0.37984	9/1922	2/2012	10/2008	1	7/2011	2	99/9999	3
15	84	1	2	0	5	3		14	1	1	0	1.04594	1/1924	11/2012	10/2008	1	7/2011	2	99/9999	3
16	97	1	1	17	0	2		15	1	1	1	0.01811	10/1911	99/9999	10/2008	1	99/9999	-1	99/9999	2
17	90	0	2	0	2	3		16	1	0	0	0.10082	12/1917	99/9999	10/2008	1	99/9999	-1	99/9999	2
18	90	1	1	16	1	1		17	1	1	1	0.05947	10/1918	12/2010	10/2008	2	99/9999	3	99/9999	3
19	86	1	2	0	5	3		18	1	1	0	0.72879	9/1922	99/9999	10/2008	1	8/2011	1	5/2014	1
20	92	0	1	2	4	3		19	0	0	1	0.05049	10/1916	3/2009	10/2008	1	99/9999	3	99/9999	3
22	95	0	2	0	4	4		20	0	0	0	0.04665	5/1913	1/2011	10/2008	2	99/9999	3	99/9999	3
23	65	0	2	4	4	3		21	0	0	0	5.50496	6/1943	99/9999	10/2008	1	7/2011	1	4/2014	1
24	67	0	2	0	4	3		22	0	0	0	5.55347	7/1941	99/9999	10/2008	1	7/2011	1	4/2014	1
25	66	0	1	6	2	3		23	0	0	1	4.99129	10/1942	99/9999	10/2008	1	7/2011	1	4/2014	1
26	97	1	1	12	0	3		24	1	1	1	0.01811	11/1910	1/2010	10/2008	2	99/9999	3	99/9999	3
27	89	1	2	0	5	3		25	1	1	0	0.16973	1/1919	8/2010	10/2008	2	99/9999	3	99/9999	3
28	89	0	1	4	2	3		26	1	0	1	0.12254	10/1919	99/9999	10/2008	1	99/9999	-1	99/9999	2
29	92	1	2	3	5	3		27	1	1	0	0.0783	6/1916	99/9999	10/2008	1	99/9999	-1	99/9999	2
30	85	1	2	4	7	3		28	1	1	0	0.65539	5/1923	8/2013	10/2008	1	8/2011	2	99/9999	3
31	86	1	2	4	7	4		29	1	1	0	0.72879	12/1921	99/9999	10/2008	1	8/2011	1	5/2014	1
34	85	1	2	9	5	3		30	1	1	0	0.65539	4/1923	99/9999	10/2008	1	7/2011	1	5/2014	2
35	90	1	2	13	0	2		31	1	1	0	0.10082	9/1918	9/2012	10/2008	1	7/2011	1	99/9999	3
36	94	1	2	12	0	3		32	1	1	0	0.04985	12/1913	99/9999	10/2008	2	8/2011	2	99/9999	2
37	93	0	2	0	5	4		33	1	0	0	0.06022	7/1915	99/9999	10/2008	2	99/9999	-1	99/9999	2
38	88	1	2	2	2	3		34	1	1	0	0.23179	2/1920	99/9999	10/2008	2	99/9999	-1	99/9999	2
39	86	0	2	0	5	3		35	1	0	0	0.72879	3/1922	7/2012	10/2008	2	8/2011	1	99/9999	3
40	83	1	2	9	2	3		36	1	1	0	1.14791	4/1925	99/9999	10/2008	1	7/2011	1	99/9999	2
41	89	0	2	0	2	4		37	1	0	0	0.16973	4/1919	99/9999	10/2008	1	9/2011	2	99/9999	2
42	90	0	1	8	4	3		38	1	0	1	0.05947	4/1918	99/9999	10/2008	1	99/9999	-1	99/9999	2
43	95	0	1	2	2	3		39	1	0	1	0.02451	5/1913	4/2010	11/2008	1	99/9999	3	99/9999	3
44	89	1	1	6	1	3		40	1	1	1	0.12254	4/1919	9/2009	10/2008	1	99/9999	3	99/9999	3
45	89	1	1	3	1	2		41	1	1	1	0.12254	1/1919	99/9999	10/2008	1	8/2011	1	99/9999	2
46	91	0	2	0	4	3		42	1	0	0	0.09768	9/1917	12/2010	10/2008	1	99/9999	3	99/9999	3
47	91	0	2	4	5	2		43	1	0	0	0.09768	6/1917	99/9999	10/2008	1	8/2011	1	5/2014	2
48	85	0	2	0	2	3		44	1	0	0	0.65539	2/1923	99/9999	11/2008	1	8/2011	2	5/2014	2
49	94	0	1	6	2	2		45	1	0	1	0.02851	6/1914	99/9999	11/2008	1	8/2011	2	99/9999	2
50	99	1	2	0	5	3		46	1	1	0	0.01115	3/1909	7/2010	11/2008	1	99/9999	3	99/9999	3
52	92	0	2	0	2	3		47	1	0	0	0.0783	2/1916	99/9999	11/2008	1	8/2011	1	5/2014	2
53	65	0	2	6	2	3		48	1	0	0	5.04147	4/1943	99/9999	11/2008	1	8/2011	1	5/2014	1
54	65	0	1	3	4	3		49	1	0	1	5.04519	4/1943	99/9999	11/2008	1	8/2011	1	5/2014	1
55	86	1	1	6	1	3		50	0	1	1	0.32008	5/1922	1/2010	10/2008	1	99/9999	3	99/9999	3
56	90	1	1	20	1	5		51	1	1	1	0.05947	10/1918	99/9999	11/2008	1	8/2011	1	5/2014	1
57	92	1	2	0	5	4		52	1	1	0	0.0783	2/1916	99/9999	11/2008	2	99/9999	-1	99/9999	2
58	96	0	1	6	2	3		53	1	0	1	0.02383	12/1911	99/9999	11/2008	1	9/2011	1	5/2014	2
59	93	0	1	9	1	3		54	1	0	1	0.02842	10/1915	99/9999	11/2008	1	99/9999	-1	99/9999	2
60	98	1	2	0	5	3		55	1	1	0	0.01122	8/1910	4/2011	11/2008	2	99/9999	3	99/9999	3
61	66	0	1	8	1	3		56	1	0	1	6.09224	8/1942	99/9999	11/2008	1	7/2011	1	5/2014	1
62	66	0	1	14	1	3		57	1	0	1	6.09224	11/1942	99/9999	11/2008	1	99/9999	-1	99/9999	2
63	90	1	1	6	2	4		58	1	1	1	0.05947	12/1917	6/2012	11/2008	1	9/2011	2	99/9999	3
64	66	0	2	9	5	4		59	1	0	0	5.24161	10/1942	99/9999	11/2008	1	8/2011	1	5/2014	1
65	65	1	1	9	2	1		60	1	1	1	5.04519	5/1943	2/2013	11/2008	1	7/2011	1	99/9999	3
66	67	0	2	0	2	3		61	1	0	0	5.24884	6/1941	99/9999	11/2008	1	7/2011	1	5/2014	1
70	90	0	2	0	4	3		62	0	0	0	0.12624	7/1918	3/2013	11/2008	1	7/2011	1	99/9999	3
71	94	1	2	0	4	3		63	0	1	0	0.05116	2/1914	4/2009	11/2008	1	99/9999	3	99/9999	3
72	93	0	2	0	4	3		64	0	0	0	0.06757	7/1915	7/2012	11/2008	2	7/2011	2	99/9999	3
73	91	0	1	6	4	2		65	0	0	1	0.05539	12/1916	5/2011	11/2008	1	99/9999	3	99/9999	3
74	83	1	1	10	1	3		66	0	1	1	0.83163	12/1924	99/9999	11/2008	1	7/2011	1	5/2014	1
75	92	0	2	0	4	3		67	0	0	0	0.0783	1/1916	99/9999	11/2008	2	7/2011	2	99/9999	2
76	90	1	1	8	2	3		68	0	1	1	0.08242	11/1918	4/2013	11/2008	1	7/2011	2	99/9999	3
77	93	1	2	0	5	4		69	1	1	0	0.06022	10/1915	1/2009	11/2008	2	99/9999	3	99/9999	3
79	93	1	1	6	4	3		70	0	1	1	0.03661	7/1915	99/9999	11/2008	1	7/2011	2	4/2014	2
80	65	1	2	6	2	3		71	1	1	0	5.04147	3/1943	99/9999	11/2008	1	8/2011	1	5/2014	1
81	65	0	1	9	2	2		72	1	0	1	5.04519	7/1943	99/9999	11/2008	1	99/9999	-1	99/9999	2
82	65	0	2	6	2	3		73	1	0	0	5.04147	2/1943	99/9999	11/2008	1	8/2011	1	6/2014	1
83	74	0	2	6	2	2		74	1	0	0	2.7279	4/1934	99/9999	10/2008	1	7/2011	1	5/2014	1
84	66	0	1	9	2	3		75	1	0	1	6.09224	5/1942	99/9999	11/2008	1	8/2011	1	5/2014	1
85	97	1	1	6	2	2		76	1	1	1	0.01811	5/1911	7/2010	11/2008	2	99/9999	3	99/9999	3
88	82	0	2	4	2	3		77	1	0	0	1.03816	9/1926	99/9999	10/2008	1	9/2011	1	5/2014	1
89	90	0	2	0	4	3		78	1	0	0	0.10082	3/1918	5/2010	10/2008	1	99/9999	3	99/9999	3
90	90	0	1	8	1	3		79	1	0	1	0.05947	8/1918	5/2011	10/2008	2	99/9999	3	99/9999	3
91	87	1	1	6	2	2		80	1	1	1	0.3664	10/1921	6/2012	10/2008	1	8/2011	2	99/9999	3
92	86	0	1	8	2	3		81	1	0	1	0.37984	3/1922	99/9999	10/2008	1	8/2011	2	5/2014	2
93	87	0	1	0	2	3		82	1	0	1	0.3664	7/1921	3/2010	10/2008	1	99/9999	3	99/9999	3
94	88	0	1	5	2	3		83	1	0	1	0.15028	9/1920	6/2012	11/2008	1	7/2011	2	99/9999	3
95	91	1	1	2	1	3		84	1	1	1	0.06749	8/1917	99/9999	11/2008	1	7/2011	1	5/2014	1
96	89	0	2	0	4	3		85	0	0	0	0.21002	12/1918	99/9999	11/2008	1	7/2011	1	5/2014	1
97	87	0	1	2	1	3		86	0	0	1	0.36833	1/1921	9/2012	11/2008	1	7/2011	1	99/9999	3
98	94	0	1	3	4	3		87	0	0	1	0.02726	6/1914	12/2008	11/2008	1	99/9999	3	99/9999	3
99	91	1	2	0	4	3		88	0	1	0	0.09126	2/1917	10/2009	11/2008	1	99/9999	3	99/9999	3
101	94	1	1	10	2	3		89	1	1	1	0.02851	6/1914	99/9999	11/2008	2	99/9999	-1	99/9999	2
102	95	0	2	0	2	4		90	1	0	0	0.04229	1/1913	3/2010	11/2008	2	99/9999	3	99/9999	3
103	91	0	1	2	2	3		91	1	0	1	0.06749	9/1917	11/2013	11/2008	2	9/2011	2	99/9999	3
104	91	1	1	15	3	4		92	0	1	1	0.05539	6/1917	2/2013	11/2008	1	7/2011	1	99/9999	3
105	91	1	2	12	0	3		93	1	1	0	0.09768	12/1916	99/9999	11/2008	1	7/2011	2	5/2014	2
106	92	1	2	99	0	2		94	1	1	0	0.0783	5/1916	99/9999	11/2008	1	99/9999	-1	99/9999	2
107	97	1	1	2	2	3		95	1	1	1	0.01811	11/1911	99/9999	11/2008	1	7/2011	1	5/2014	2
108	93	0	2	0	5	4		96	1	0	0	0.06022	9/1915	5/2013	11/2008	1	7/2011	2	99/9999	2
109	98	0	2	0	2	3		97	1	0	0	0.01122	2/1910	5/2011	11/2008	2	99/9999	3	99/9999	3
110	94	0	1	0	1	3		98	1	0	1	0.02851	4/1914	2/2013	11/2008	1	7/2011	2	99/9999	3
111	97	0	1	23	1	3		99	1	0	1	0.01811	5/1911	2/2013	11/2008	1	7/2011	2	99/9999	3
113	92	0	2	12	4	3		100	1	0	0	0.0783	3/1916	6/2013	11/2008	2	8/2011	2	99/9999	3
114	98	1	2	0	5	2		101	1	1	0	0.01122	11/1910	99/9999	11/2008	2	99/9999	-1	99/9999	2
116	86	0	1	3	4	3		102	0	0	1	0.32008	1/1922	99/9999	11/2008	1	7/2011	2	4/2014	2
119	97	1	2	16	0	3		103	1	1	0	0.02497	3/1911	99/9999	11/2008	2	99/9999	-1	99/9999	2
124	96	1	1	0	0	3		104	1	1	1	0.02383	1/1912	6/2013	10/2008	1	7/2011	1	99/9999	3
125	97	0	2	2	2	3		105	1	0	0	0.02497	11/1910	1/2014	10/2008	2	8/2011	2	99/9999	3
126	96	1	1	3	2	2		106	1	1	1	0.02383	7/1912	11/2008	11/2008	2	99/9999	3	99/9999	3
127	92	1	1	15	2	3		107	1	1	1	0.04728	1/1916	3/2012	11/2008	1	7/2011	1	99/9999	3
129	85	1	1	7	4	3		108	1	1	1	0.44569	7/1923	99/9999	11/2008	1	7/2011	1	5/2014	1
135	93	1	2	16	0	2		109	1	1	0	0.06022	3/1915	99/9999	10/2008	2	99/9999	-1	99/9999	2
136	90	1	1	9	1	1		110	1	1	1	0.05947	11/1918	12/2013	11/2008	1	7/2011	1	99/9999	3
137	88	0	1	0	4	3		111	0	0	1	0.1576	5/1920	4/2009	11/2008	1	99/9999	3	99/9999	3
141	91	1	1	6	0	3		112	1	1	1	0.06749	4/1917	99/9999	12/2008	1	99/9999	-1	99/9999	2
144	88	1	1	0	4	2		113	0	1	1	0.1576	6/1920	6/2012	10/2008	1	7/2011	2	99/9999	3
147	92	1	2	6	2	3		114	1	1	0	0.0783	11/1916	99/9999	12/2008	2	99/9999	-1	99/9999	2
151	98	1	2	10	0	8		115	1	1	0	0.01122	7/1910	99/9999	12/2008	2	99/9999	-1	99/9999	2
152	92	0	1	3	2	2		116	1	0	1	0.04728	2/1916	99/9999	12/2008	2	99/9999	-1	99/9999	2
153	94	0	1	0	2	3		117	1	0	1	0.02851	11/1914	99/9999	12/2008	2	99/9999	-1	99/9999	2
154	91	0	1	16	0	3		118	1	0	1	0.06749	8/1917	99/9999	12/2008	1	99/9999	-1	99/9999	2
160	97	0	1	0	2	3		119	1	0	1	0.01811	7/1911	99/9999	12/2008	1	7/2011	2	6/2014	2
161	88	0	2	0	5	3		120	0	0	0	0.35815	7/1920	10/2010	11/2008	2	99/9999	3	99/9999	3
164	88	1	2	0	1	3		121	1	1	0	0.23179	4/1920	7/2010	11/2008	2	99/9999	3	99/9999	3
166	94	0	1	0	2	3		122	1	0	1	0.02851	8/1913	99/9999	1/2008	2	99/9999	-1	99/9999	2
167	88	1	2	16	0	2		123	1	1	0	0.23179	7/1920	99/9999	10/2008	1	8/2011	1	99/9999	2
168	98	1	2	0	4	3		124	1	1	0	0.01122	11/1909	99/9999	10/2008	2	99/9999	-1	99/9999	2
169	89	0	2	0	4	3		125	1	0	0	0.16973	4/1919	1/2009	10/2008	2	99/9999	3	99/9999	3
170	92	0	1	1	0	3		126	1	0	1	0.04728	5/1916	99/9999	10/2008	2	7/2011	2	5/2014	2
173	96	1	1	15	2	3		127	1	1	1	0.02383	5/1912	99/9999	10/2008	1	7/2011	2	99/9999	2
174	80	0	2	0	4	4		128	0	0	0	1.4957	12/1927	12/2009	10/2008	2	99/9999	3	99/9999	3
175	77	0	2	0	4	4		129	0	0	0	2.37667	7/1931	99/9999	11/2008	1	7/2011	1	5/2014	1
176	82	1	2	3	4	3		130	0	1	0	1.20149	10/1926	99/9999	11/2008	1	99/9999	-1	99/9999	2
177	74	0	2	0	4	3		131	0	0	0	4.54411	11/1933	99/9999	10/2008	1	7/2011	1	4/2014	2
178	71	1	1	4	4	3		132	0	1	1	3.97698	8/1937	99/9999	11/2008	1	7/2011	1	4/2014	1
179	78	1	2	4	4	3		133	0	1	0	3.38025	11/1930	2/2012	11/2008	1	7/2011	1	99/9999	3
180	71	0	2	0	4	3		134	0	0	0	3.61964	4/1937	99/9999	10/2008	1	7/2011	1	4/2014	1
181	82	0	1	4	4	4		135	0	0	1	0.739	11/1925	2/2010	10/2008	1	99/9999	3	99/9999	3
182	79	1	2	0	4	3		136	0	1	0	2.10308	7/1929	99/9999	10/2008	1	7/2011	1	4/2014	1
183	76	0	1	0	4	3		137	0	0	1	2.69727	6/1932	99/9999	11/2008	1	7/2011	1	5/2014	2
184	75	0	1	7	4	3		138	0	0	1	3.26937	7/1933	7/2011	11/2008	1	7/2011	2	99/9999	3
185	82	1	1	6	4	2		139	0	1	1	0.739	4/1926	8/2012	11/2008	1	7/2011	2	99/9999	3
186	80	0	1	0	4	3		140	0	0	1	1.1362	4/1928	1/2010	11/2008	1	99/9999	3	99/9999	3
187	74	0	2	5	4	3		141	0	0	0	4.54411	7/1934	99/9999	11/2008	1	7/2011	1	5/2014	1
188	85	1	2	0	4	3		142	0	1	0	0.69825	11/1922	99/9999	10/2008	1	7/2011	2	4/2014	2
189	86	1	1	10	2	3		143	0	1	1	0.32008	4/1922	99/9999	11/2008	1	7/2011	1	5/2014	1
190	72	0	1	12	1	3		144	1	0	1	3.58083	2/1936	99/9999	10/2008	1	7/2011	1	5/2014	1
191	83	1	2	2	2	3		145	1	1	0	1.14791	11/1924	99/9999	10/2008	1	99/9999	-1	99/9999	2
192	75	1	2	8	2	3		146	1	1	0	3.40975	5/1933	99/9999	10/2008	1	7/2011	1	5/2014	1
193	85	0	1	0	2	3		147	1	0	1	0.44569	12/1922	12/2010	10/2008	1	99/9999	3	99/9999	3
194	82	0	1	4	2	3		148	1	0	1	0.94616	1/1926	99/9999	10/2008	1	7/2011	1	5/2014	1
195	81	0	2	2	2	3		149	1	0	0	1.53583	8/1927	99/9999	10/2008	1	8/2011	1	5/2014	1
196	73	0	2	2	8	3		150	1	0	0	4.39418	3/1935	99/9999	10/2008	1	99/9999	-1	99/9999	2
197	85	0	2	3	2	3		151	1	0	0	0.65539	9/1923	99/9999	10/2008	1	7/2011	1	5/2014	2
198	75	1	1	3	2	3		152	0	1	1	3.7494	12/1932	99/9999	10/2008	2	99/9999	-1	99/9999	2
199	72	1	1	0	2	4		153	1	1	1	3.58083	4/1936	99/9999	10/2008	1	8/2011	1	5/2014	1
200	79	0	1	0	2	2		154	1	0	1	1.97834	9/1929	99/9999	10/2008	2	8/2011	1	99/9999	2
201	71	0	2	2	2	2		155	1	0	0	4.53475	1/1937	99/9999	10/2008	1	7/2011	1	4/2014	1
202	75	0	1	5	1	3		156	1	0	1	3.7494	5/1933	99/9999	11/2008	1	7/2011	1	5/2014	1
203	74	0	2	0	2	3		157	1	0	0	2.7279	10/1934	12/2012	10/2008	1	7/2011	1	99/9999	3
204	86	0	1	0	2	3		158	1	0	1	0.37984	2/1922	2/2011	10/2008	2	99/9999	3	99/9999	3
205	86	0	2	0	2	3		159	1	0	0	0.72879	3/1922	99/9999	10/2008	2	7/2011	2	5/2014	2
206	87	1	1	20	0	2		160	1	1	1	0.3664	10/1921	99/9999	10/2008	1	99/9999	-1	99/9999	2
207	83	0	1	5	8	4		161	1	0	1	0.86958	10/1925	12/2013	10/2008	1	7/2011	-1	99/9999	3
208	86	1	1	16	0	3		162	1	1	1	0.37984	11/1921	99/9999	10/2008	1	9/2011	2	5/2014	2
209	72	0	2	0	2	2		163	1	0	0	3.47266	12/1935	99/9999	10/2008	1	99/9999	-1	99/9999	2
210	80	0	1	9	2	2		164	1	0	1	1.0462	9/1928	99/9999	10/2008	2	8/2011	2	5/2014	1
211	85	1	2	0	5	3		165	1	1	0	0.65539	1/1923	99/9999	10/2008	1	9/2011	2	5/2014	2
212	82	0	2	2	2	2		166	1	0	0	1.03816	12/1925	99/9999	10/2008	1	8/2011	1	5/2014	1
213	77	0	2	3	2	3		167	1	0	0	2.74412	1/1931	99/9999	10/2008	1	7/2011	1	99/9999	2
214	70	0	2	0	2	3		168	1	0	0	4.95431	11/1937	99/9999	10/2008	1	99/9999	-1	99/9999	2
215	78	1	1	2	2	3		169	1	1	1	2.35041	6/1930	99/9999	10/2008	1	99/9999	-1	99/9999	2
216	74	1	1	6	2	3		170	1	1	1	2.99233	6/1934	99/9999	10/2008	1	9/2011	1	5/2014	1
217	76	0	1	4	2	3		171	1	0	1	2.36759	11/1931	99/9999	10/2008	1	9/2011	1	99/9999	2
218	75	0	1	1	2	3		172	1	0	1	3.7494	10/1933	99/9999	10/2008	1	8/2011	1	5/2014	2
219	82	1	2	2	5	3		173	1	1	0	1.03816	10/1926	11/2013	11/2008	1	7/2011	1	99/9999	3
220	83	0	2	4	2	3		174	1	0	0	1.14791	12/1924	99/9999	10/2008	1	99/9999	-1	99/9999	2
221	73	0	1	16	0	3		175	1	0	1	3.29815	9/1935	99/9999	10/2008	1	7/2011	1	99/9999	2
222	80	1	1	4	2	4		176	1	1	1	1.0462	10/1928	99/9999	10/2008	1	9/2011	1	5/2014	1
223	85	0	1	3	2	3		177	1	0	1	0.44569	3/1923	99/9999	10/2008	1	99/9999	-1	99/9999	2
224	80	0	1	12	6	2		178	1	0	1	1.0462	7/1928	99/9999	10/2008	1	7/2011	1	5/2014	1
225	73	1	2	2	2	3		179	1	1	0	4.39418	9/1935	99/9999	11/2008	1	7/2011	2	99/9999	2
226	78	1	1	15	0	3		180	1	1	1	2.35041	12/1929	99/9999	10/2008	1	99/9999	-1	99/9999	2
227	83	0	2	0	7	3		181	0	0	0	1.14791	11/1924	99/9999	10/2008	1	99/9999	-1	99/9999	2
228	71	1	1	16	0	2		182	1	1	1	3.51848	2/1937	99/9999	10/2008	2	9/2011	1	99/9999	2
229	78	1	2	1	5	3		183	1	1	0	2.96344	2/1930	99/9999	10/2008	1	99/9999	-1	99/9999	2
230	82	0	1	13	1	3		184	1	0	1	0.94616	10/1926	99/9999	10/2008	1	99/9999	-1	99/9999	2
231	79	0	2	0	5	2		185	1	0	0	2.25884	10/1929	2/2010	10/2008	1	99/9999	3	99/9999	3
232	84	0	1	6	2	3		186	1	0	1	0.71893	2/1924	10/2008	10/2008	1	99/9999	3	99/9999	3
233	74	1	2	4	2	3		187	1	1	0	2.7279	3/1934	99/9999	10/2008	1	99/9999	-1	99/9999	2
236	88	1	2	0	4	1		188	0	1	0	0.35815	12/1919	10/2009	11/2008	1	99/9999	3	99/9999	3
237	93	0	2	0	5	3		189	1	0	0	0.06022	7/1915	99/9999	10/2008	2	99/9999	-1	99/9999	2
238	91	1	2	0	2	3		190	1	1	0	0.09768	2/1917	2/2011	10/2008	1	99/9999	3	99/9999	3
239	98	0	2	3	5	3		191	1	0	0	0.01122	8/1910	99/9999	10/2008	2	99/9999	-1	99/9999	2
240	95	1	2	0	5	3		192	1	1	0	0.04229	1/1913	5/2009	11/2008	2	99/9999	3	99/9999	3
241	93	0	2	0	4	3		193	1	0	0	0.06022	1/1915	1/2009	10/2008	2	99/9999	3	99/9999	3
242	93	0	2	6	1	2		194	1	0	0	0.06022	12/1914	99/9999	10/2008	2	99/9999	-1	99/9999	2
244	93	0	1	0	4	3		195	0	0	1	0.03661	8/1915	3/2012	10/2008	1	8/2011	1	99/9999	3
246	96	0	1	0	4	4		196	0	0	1	0.02931	3/1912	1/2010	10/2008	2	99/9999	3	99/9999	3
247	90	0	1	2	2	2		197	1	0	1	0.05947	1/1918	5/2010	10/2008	1	99/9999	3	99/9999	3
248	94	0	2	0	5	3		198	1	0	0	0.04985	1/1914	99/9999	10/2008	2	99/9999	-1	99/9999	2
249	92	1	2	0	5	4		199	1	1	0	0.0783	10/1916	99/9999	10/2008	2	99/9999	-1	99/9999	2
250	90	0	1	4	4	2		200	1	0	1	0.05947	11/1917	1/2009	10/2008	2	99/9999	3	99/9999	3
251	94	0	1	12	0	3		201	1	0	1	0.02851	12/1913	99/9999	10/2008	2	99/9999	-1	99/9999	2
252	95	0	1	3	2	3		202	1	0	1	0.02451	5/1913	99/9999	10/2008	1	9/2011	2	5/2014	2
253	95	1	1	15	0	2		203	1	1	1	0.02451	1/1913	99/9999	11/2008	1	7/2011	2	99/9999	2
254	95	0	1	0	4	2		204	1	0	1	0.02451	7/1913	12/2008	10/2008	2	99/9999	3	99/9999	3
255	95	1	2	0	1	2		205	1	1	0	0.04229	6/1913	99/9999	10/2008	1	7/2011	2	5/2014	2
256	94	1	1	8	1	2		206	1	1	1	0.02851	6/1914	7/2009	10/2008	2	99/9999	3	99/9999	3
257	69	0	1	6	2	3		207	0	0	1	3.26136	5/1939	99/9999	10/2008	1	8/2011	1	5/2014	1
258	96	1	2	0	5	3		208	1	1	0	0.03832	6/1912	99/9999	10/2008	2	7/2011	1	5/2014	2
259	74	0	2	0	2	3		209	0	0	0	4.54411	12/1933	99/9999	10/2008	1	7/2011	1	99/9999	2
260	73	0	2	4	2	3		210	1	0	0	4.39418	12/1934	99/9999	10/2008	2	7/2011	1	5/2014	2
261	75	0	1	0	4	3		211	1	0	1	3.7494	4/1933	99/9999	10/2008	2	7/2011	2	99/9999	2
262	76	1	1	6	1	3		212	1	1	1	2.36759	8/1932	99/9999	11/2008	1	7/2011	1	5/2014	2
263	76	0	2	0	4	3		213	1	0	0	4.06544	7/1932	99/9999	10/2008	1	7/2011	2	5/2014	2
264	76	0	1	6	2	3		214	1	0	1	2.36759	7/1932	99/9999	10/2008	1	99/9999	-1	99/9999	2
266	81	0	1	0	4	3		215	0	0	1	1.13299	11/1926	99/9999	10/2008	1	7/2011	2	4/2014	2
267	80	0	1	9	1	3		216	1	0	1	1.0462	12/1927	99/9999	10/2008	1	8/2011	1	5/2014	1
268	77	0	1	6	2	3		217	1	0	1	3.39497	10/1931	99/9999	10/2008	1	8/2011	1	5/2014	1
269	74	1	1	10	0	3		218	1	1	1	2.99233	2/1934	99/9999	10/2008	1	7/2011	1	5/2014	2
270	81	0	1	0	2	4		219	1	0	1	1.13299	12/1926	99/9999	11/2008	1	8/2011	2	6/2014	2
271	70	1	2	0	2	3		220	1	1	0	4.95431	11/1937	99/9999	10/2008	1	99/9999	-1	99/9999	2
273	69	1	2	5	2	2		221	1	1	0	3.01906	4/1939	99/9999	10/2008	1	7/2011	1	5/2014	1
274	68	0	2	6	2	3		222	1	0	0	4.62606	2/1940	99/9999	10/2008	1	8/2011	1	5/2014	1
275	69	1	1	9	2	3		223	1	1	1	3.51939	3/1939	99/9999	10/2008	1	8/2011	2	99/9999	2
276	67	1	2	3	4	3		224	0	1	0	5.55347	7/1941	99/9999	10/2008	1	99/9999	-1	99/9999	2
277	69	1	1	10	1	3		225	1	1	1	3.51939	3/1939	99/9999	10/2008	1	7/2011	1	5/2014	1
278	68	0	1	16	8	3		226	1	0	1	5.65616	2/1940	99/9999	10/2008	1	99/9999	-1	99/9999	2
279	82	1	1	6	1	3		227	1	1	1	0.94616	2/1926	99/9999	10/2008	1	7/2011	1	5/2014	1
280	82	0	1	3	0	3		228	1	0	1	0.94616	8/1926	99/9999	10/2008	1	7/2011	1	5/2014	2
284	70	1	2	2	2	3		229	1	1	0	4.95431	9/1938	99/9999	10/2008	1	8/2011	-1	99/9999	2
285	70	1	1	17	0	3		230	1	1	1	3.96843	2/1938	99/9999	10/2008	1	9/2011	1	5/2014	1
286	69	1	1	16	0	3		231	1	1	1	3.51939	6/1939	99/9999	10/2008	1	7/2011	1	5/2014	1
287	68	1	1	6	2	4		232	1	1	1	5.65616	3/1940	99/9999	10/2008	1	9/2011	1	5/2014	1
288	71	0	1	9	4	4		233	0	0	1	3.97698	7/1937	99/9999	10/2008	1	8/2011	1	5/2014	1
292	80	0	2	0	4	4		234	0	0	0	1.6897	11/1927	99/9999	10/2008	1	7/2011	1	4/2014	2
294	80	0	1	12	0	2		235	1	0	1	1.0462	8/1928	99/9999	10/2008	1	99/9999	-1	99/9999	2
295	70	1	2	12	0	3		236	1	1	0	4.95431	10/1938	99/9999	10/2008	1	7/2011	1	5/2014	1
296	97	0	2	8	5	2		237	1	0	0	0.02497	1/1911	99/9999	10/2008	1	8/2011	1	99/9999	2
298	91	1	1	4	2	3		238	1	1	1	0.06749	2/1917	99/9999	10/2008	2	7/2011	2	99/9999	2
299	93	0	1	0	4	4		239	0	0	1	0.03661	1/1915	11/2012	10/2008	1	7/2011	2	99/9999	3
300	88	0	1	3	6	2		240	1	0	1	0.15028	4/1920	99/9999	10/2008	2	7/2011	2	99/9999	2
301	88	1	2	0	2	3		241	1	1	0	0.23179	4/1920	7/2010	10/2008	2	99/9999	3	99/9999	3
302	67	0	2	12	0	2		242	0	0	0	5.55347	4/1941	99/9999	7/2008	1	8/2011	1	9/2014	1
303	91	0	2	0	4	3		243	0	0	0	0.09126	12/1916	99/9999	7/2008	2	99/9999	-1	99/9999	2
304	97	0	2	0	4	3		244	0	0	0	0.02577	11/1910	1/2011	6/2008	2	99/9999	3	99/9999	3
305	91	1	2	0	4	3		245	0	1	0	0.09126	1/1917	1/2012	7/2008	1	8/2011	1	99/9999	3
306	83	0	2	0	7	3		246	1	0	0	1.14791	8/1924	99/9999	7/2008	1	8/2011	2	9/2014	2
307	91	1	2	0	4	3		247	0	1	0	0.09768	5/1917	11/2008	7/2008	2	99/9999	3	99/9999	3
308	92	1	2	1	4	4		248	0	1	0	0.07097	11/1915	12/2011	7/2008	1	8/2011	2	99/9999	3
309	85	1	1	9	4	3		249	0	1	1	0.44569	11/1922	4/2009	7/2008	1	99/9999	3	99/9999	3
313	92	0	2	6	4	4		250	0	0	0	0.0783	4/1916	4/2010	7/2008	1	99/9999	3	99/9999	3
314	85	1	2	6	0	3		251	0	1	0	0.69825	5/1923	99/9999	7/2008	1	99/9999	-1	99/9999	2
315	91	1	1	6	2	3		252	0	1	1	0.06749	11/1916	2/2011	7/2008	1	99/9999	3	99/9999	3
316	90	1	1	9	1	2		253	1	1	1	0.05947	8/1917	99/9999	7/2008	2	99/9999	-1	99/9999	2
317	96	0	1	1	4	3		254	0	0	1	0.02931	4/1912	99/9999	7/2008	1	99/9999	-1	99/9999	2
318	89	0	1	0	4	3		255	0	0	1	0.13493	3/1919	11/2010	7/2008	1	99/9999	3	99/9999	3
319	91	0	2	0	4	2		256	0	0	0	0.09126	5/1917	99/9999	7/2008	2	8/2011	1	9/2014	2
320	94	0	1	0	6	2		257	0	0	1	0.02726	4/1914	9/2011	6/2008	1	8/2011	2	99/9999	3
321	90	0	1	9	2	2		258	1	0	1	0.05947	1/1918	9/2012	8/2008	1	8/2011	2	99/9999	3
322	95	1	1	9	2	3		259	0	1	1	0.02451	5/1913	99/9999	7/2008	2	99/9999	-1	99/9999	2
323	99	1	2	0	7	3		260	1	1	0	0.01115	11/1908	99/9999	8/2008	2	99/9999	-1	99/9999	2
324	87	0	1	22	0	2		261	1	0	1	0.3664	11/1920	2/2009	7/2008	2	99/9999	3	99/9999	3
325	93	0	1	0	4	3		262	0	0	1	0.03661	9/1914	99/9999	7/2008	1	8/2011	1	9/2014	2
326	90	0	2	0	4	3		263	0	0	0	0.10082	9/1917	3/2010	7/2008	1	99/9999	3	99/9999	3
327	94	0	2	0	4	3		264	0	0	0	0.04985	12/1913	2/2010	7/2008	1	99/9999	3	99/9999	3
328	91	1	2	6	2	3		265	1	1	0	0.09768	10/1916	10/2012	7/2008	1	8/2011	1	99/9999	3
329	66	0	1	6	0	3		266	0	0	1	4.99129	8/1942	2/2014	8/2008	1	8/2011	1	99/9999	3
330	94	0	1	6	4	3		267	0	0	1	0.02726	5/1914	2/2009	7/2008	2	99/9999	3	99/9999	3
331	91	1	2	6	1	3		268	1	1	0	0.09768	3/1917	11/2012	8/2008	1	8/2011	1	99/9999	3
332	92	1	1	12	0	3		269	0	1	1	0.04728	7/1916	12/2012	8/2008	2	8/2011	2	99/9999	3
333	99	1	2	1	5	3		270	1	1	0	0.01115	8/1908	1/2011	7/2008	2	99/9999	3	99/9999	3
334	94	0	2	0	2	3		271	1	0	0	0.04985	11/1913	9/2009	8/2008	2	99/9999	3	99/9999	3
335	84	0	2	0	4	3		272	0	0	0	0.87446	9/1923	4/2010	8/2008	1	99/9999	3	99/9999	3
336	90	0	2	0	4	3		273	0	0	0	0.12624	10/1917	4/2011	8/2008	2	99/9999	3	99/9999	3
337	66	0	1	12	1	3		274	1	0	1	6.09224	7/1942	99/9999	8/2008	1	8/2011	1	11/2014	2
338	92	0	2	0	4	3		275	1	0	0	0.0783	1/1916	99/9999	8/2008	2	8/2011	2	9/2014	2
340	67	1	2	13	0	1		276	1	1	0	5.24884	11/1940	99/9999	8/2008	1	8/2011	1	9/2014	1
341	89	1	2	0	4	3		277	0	1	0	0.16973	5/1919	99/9999	8/2008	2	99/9999	-1	99/9999	2
342	96	1	1	0	4	3		278	0	1	1	0.02383	12/1911	99/9999	8/2008	1	99/9999	-1	99/9999	2
343	91	1	2	0	4	3		279	0	1	0	0.09768	5/1917	99/9999	8/2008	2	99/9999	-1	99/9999	2
344	93	1	2	0	4	3		280	0	1	0	0.06022	6/1915	99/9999	8/2008	2	99/9999	-1	99/9999	2
345	95	1	2	14	0	2		281	0	1	0	0.04229	8/1913	99/9999	8/2008	2	99/9999	-1	99/9999	2
346	94	0	2	0	4	2		282	0	0	0	0.05116	12/1913	4/2014	6/2008	1	8/2011	2	99/9999	3
347	93	1	2	0	5	4		283	1	1	0	0.06022	3/1915	12/2012	7/2008	2	8/2011	2	99/9999	3
348	95	1	2	9	0	2		284	1	1	0	0.04229	2/1913	6/2010	7/2008	1	99/9999	3	99/9999	3
349	90	1	2	9	0	3		285	1	1	0	0.10082	11/1917	99/9999	6/2008	2	8/2011	1	9/2014	2
350	96	1	2	0	4	4		286	0	1	0	0.04033	1/1912	4/2011	7/2008	2	99/9999	3	99/9999	3
351	93	0	1	0	4	2		287	0	0	1	0.03661	8/1914	99/9999	7/2008	1	99/9999	-1	99/9999	2
352	90	0	2	6	2	2		288	1	0	0	0.10082	4/1918	8/2010	7/2008	2	99/9999	3	99/9999	3
353	88	0	1	0	2	3		289	1	0	1	0.15028	5/1920	3/2013	7/2008	2	8/2011	2	99/9999	3
354	88	0	1	0	4	3		290	1	0	1	0.15028	10/1919	7/2010	7/2008	1	99/9999	3	99/9999	3
355	91	0	1	0	3	3		291	1	0	1	0.06749	8/1916	7/2011	7/2008	1	99/9999	3	99/9999	3
356	89	0	2	12	0	2		292	1	0	0	0.16973	8/1918	99/9999	6/2008	1	8/2011	1	9/2014	2
357	89	0	2	0	4	3		293	0	0	0	0.16973	2/1919	7/2010	7/2008	1	99/9999	3	99/9999	3
358	72	0	1	1	4	3		294	0	0	1	3.61573	2/1936	99/9999	7/2008	1	8/2011	1	9/2014	1
359	71	0	2	2	4	3		295	0	0	0	3.61964	2/1937	12/2013	7/2008	1	8/2011	1	99/9999	3
360	73	0	2	0	4	3		296	0	0	0	3.34894	10/1934	99/9999	6/2008	1	8/2011	-1	9/2014	1
361	78	0	1	1	4	3		297	0	0	1	2.46415	6/1930	5/2010	7/2008	2	99/9999	3	99/9999	3
362	80	0	1	0	4	3		298	0	0	1	1.1362	5/1928	99/9999	6/2008	1	8/2011	1	9/2014	1
363	76	0	1	0	4	3		299	0	0	1	2.69727	8/1931	12/2013	6/2008	2	8/2011	1	99/9999	3
364	74	1	1	2	2	3		300	0	1	1	2.99233	6/1934	7/2009	7/2008	1	99/9999	3	99/9999	3
365	75	1	2	0	4	3		301	0	1	0	3.40975	6/1933	3/2009	7/2008	1	99/9999	3	99/9999	3
366	84	0	1	8	3	3		302	0	0	1	0.71893	5/1924	99/9999	7/2008	1	99/9999	-1	99/9999	2
367	82	1	1	3	2	3		303	1	1	1	0.94616	10/1925	99/9999	7/2008	2	8/2011	1	9/2014	1
368	84	0	2	0	2	3		304	1	0	0	1.04594	10/1923	99/9999	6/2008	1	8/2011	1	11/2014	2
369	76	1	2	2	2	3		305	1	1	0	4.06544	1/1932	99/9999	6/2008	1	8/2011	1	11/2014	2
370	84	0	1	1	2	3		306	1	0	1	0.71893	3/1924	2/2013	7/2008	1	8/2011	1	99/9999	3
371	71	1	1	10	1	3		307	1	1	1	3.51848	9/1936	6/2011	6/2008	1	8/2011	1	99/9999	2
372	80	0	2	0	5	3		308	1	0	0	1.6897	8/1927	99/9999	7/2008	1	99/9999	-1	99/9999	2
373	73	1	1	11	1	3		309	1	1	1	3.29815	3/1935	7/2012	6/2008	1	8/2011	1	99/9999	3
374	86	0	1	5	2	3		310	1	0	1	0.37984	12/1921	99/9999	6/2008	1	99/9999	-1	99/9999	2
375	75	1	2	6	2	2		311	1	1	0	3.40975	6/1933	99/9999	7/2008	1	99/9999	-1	99/9999	2
376	81	1	2	6	2	3		312	1	1	0	1.53583	1/1927	99/9999	7/2008	1	99/9999	-1	99/9999	2
377	80	0	1	2	2	3		313	1	0	1	1.0462	3/1928	3/2011	6/2008	1	99/9999	3	99/9999	3
378	77	0	2	0	2	5		314	1	0	0	2.74412	11/1930	99/9999	7/2008	1	99/9999	-1	99/9999	2
379	72	0	2	0	5	4		315	1	0	0	3.47266	6/1936	99/9999	6/2008	1	8/2011	1	11/2014	2
380	78	0	1	6	2	3		316	1	0	1	2.35041	11/1929	99/9999	6/2008	1	99/9999	-1	99/9999	2
381	75	0	2	0	2	3		317	1	0	0	3.40975	6/1933	5/2011	7/2008	2	99/9999	3	99/9999	3
382	77	1	1	6	2	3		318	1	1	1	3.39497	3/1931	99/9999	6/2008	1	99/9999	-1	99/9999	2
383	83	1	1	15	0	3		319	1	1	1	0.86958	11/1924	99/9999	7/2008	1	8/2011	1	10/2014	2
384	85	1	2	0	2	3		320	1	1	0	0.65539	1/1923	99/9999	6/2008	2	99/9999	-1	99/9999	2
385	76	1	2	4	5	3		321	1	1	0	4.06544	4/1932	99/9999	6/2008	1	8/2011	1	10/2014	1
386	89	0	1	5	4	3		322	0	0	1	0.13493	4/1919	99/9999	6/2008	1	8/2011	2	9/2014	2
387	89	1	2	0	5	3		323	1	1	0	0.16973	5/1919	99/9999	7/2008	2	8/2011	2	9/2014	2
390	99	1	2	0	4	4		324	1	1	0	0.01115	5/1909	99/9999	7/2008	2	99/9999	-1	99/9999	2
391	91	1	1	5	2	3		325	1	1	1	0.06749	6/1917	99/9999	7/2008	2	99/9999	-1	99/9999	2
392	93	0	1	3	2	3		326	1	0	1	0.02842	8/1914	5/2014	6/2008	1	8/2011	2	99/9999	3
393	94	1	2	2	5	3		327	1	1	0	0.04985	6/1914	99/9999	7/2008	1	8/2011	1	9/2014	2
394	94	0	1	8	4	3		328	0	0	1	0.02851	5/1914	10/2011	7/2008	2	8/2011	2	99/9999	3
395	91	0	1	0	2	3		329	1	0	1	0.06749	10/1916	10/2009	7/2008	1	99/9999	3	99/9999	3
396	93	0	2	0	4	2		330	0	0	0	0.06757	5/1915	7/2011	7/2008	1	99/9999	3	99/9999	3
397	88	1	2	2	5	3		331	1	1	0	0.23179	3/1920	99/9999	7/2008	2	99/9999	-1	99/9999	2
399	91	0	1	0	3	4		332	0	0	1	0.06749	1/1917	10/2008	7/2008	2	99/9999	3	99/9999	3
400	89	0	2	0	7	2		333	0	0	0	0.21002	12/1918	7/2010	6/2008	2	99/9999	3	99/9999	3
401	89	0	1	0	1	2		334	0	0	1	0.13493	9/1918	99/9999	6/2008	1	8/2011	1	9/2014	1
402	68	1	2	6	1	3		335	1	1	0	4.62606	7/1939	99/9999	6/2008	1	8/2011	1	6/2014	1
403	70	0	1	17	0	3		336	1	0	1	3.96843	9/1937	99/9999	6/2008	1	99/9999	-1	99/9999	2
405	91	0	2	0	7	3		337	0	0	0	0.09768	5/1917	12/2010	7/2008	2	99/9999	3	99/9999	3
406	68	1	1	9	2	3		338	1	1	1	5.65616	5/1940	99/9999	6/2008	1	8/2011	1	9/2014	1
408	68	1	1	8	2	3		339	1	1	1	5.65616	6/1940	99/9999	7/2008	1	99/9999	-1	99/9999	2
410	70	0	2	0	4	3		340	0	0	0	4.55299	3/1938	99/9999	6/2008	1	9/2011	1	9/2014	1
412	69	1	1	3	4	3		341	0	1	1	3.26136	4/1939	1/2013	7/2008	2	8/2011	2	99/9999	3
413	68	0	2	2	4	3		342	0	0	0	5.63908	9/1939	99/9999	7/2008	1	8/2011	1	9/2014	2
414	80	1	1	10	2	3		343	1	1	1	1.0462	3/1928	99/9999	6/2008	2	8/2011	2	9/2014	2
415	79	1	2	2	2	2		344	1	1	0	2.25884	3/1929	99/9999	7/2008	1	8/2011	1	9/2014	1
416	76	1	2	0	2	3		345	1	1	0	4.06544	9/1931	99/9999	7/2008	2	99/9999	-1	99/9999	2
417	75	1	1	10	1	3		346	1	1	1	3.7494	12/1932	99/9999	6/2008	1	8/2011	1	11/2014	1
418	70	1	1	11	1	2		347	1	1	1	3.96843	6/1938	99/9999	7/2008	1	8/2011	1	10/2014	2
419	69	1	2	0	2	3		348	1	1	0	3.01906	7/1939	99/9999	7/2008	1	99/9999	-1	99/9999	2
420	68	0	2	6	5	2		349	1	0	0	4.62606	7/1939	99/9999	6/2008	1	99/9999	-1	99/9999	2
421	79	0	2	0	2	3		350	1	0	0	2.25884	9/1928	99/9999	6/2008	1	99/9999	-1	99/9999	2
422	74	1	2	6	2	2		351	1	1	0	2.7279	4/1934	99/9999	6/2008	1	8/2011	2	9/2014	2
423	75	1	2	14	0	3		352	1	1	0	3.40975	9/1932	99/9999	6/2008	1	8/2011	1	9/2014	1
424	71	0	1	12	0	2		353	1	0	1	3.51848	8/1936	99/9999	6/2008	1	8/2011	1	10/2014	1
425	73	0	1	0	2	3		354	1	0	1	3.29815	4/1935	99/9999	7/2008	1	99/9999	-1	99/9999	2
427	94	0	2	0	4	3		355	0	0	0	0.05116	8/1913	99/9999	7/2008	1	99/9999	-1	99/9999	2
428	66	0	2	9	0	3		356	1	0	0	5.24161	8/1941	99/9999	5/2008	1	8/2011	1	6/2014	1
429	65	1	1	15	0	2		357	0	1	1	5.04519	1/1943	99/9999	5/2008	1	8/2011	1	6/2014	1
430	66	1	1	7	2	2		358	1	1	1	6.09224	2/1942	99/9999	5/2008	1	8/2011	1	6/2014	1
431	93	1	1	0	4	3		359	0	1	1	0.02842	1/1915	4/2009	5/2008	1	99/9999	3	99/9999	3
432	85	1	2	0	4	2		360	0	1	0	0.69825	8/1922	3/2011	6/2008	2	99/9999	3	99/9999	3
433	90	0	2	5	1	2		361	0	0	0	0.10082	10/1917	99/9999	8/2008	1	8/2011	2	5/2014	2
434	65	1	2	5	4	2		362	0	1	0	5.50496	2/1943	99/9999	8/2008	1	8/2011	1	5/2014	1
435	65	1	1	7	0	1		363	0	1	1	8.22106	3/1943	99/9999	8/2008	1	8/2011	1	5/2014	1
436	66	0	1	8	4	3		364	0	0	1	4.99129	2/1942	99/9999	8/2008	1	8/2011	1	5/2014	1
437	65	0	2	0	4	3		365	0	0	0	5.50496	1/1943	99/9999	8/2008	1	8/2011	1	5/2014	1
438	66	1	2	17	4	2		366	0	1	0	4.95556	7/1942	99/9999	8/2008	1	8/2011	1	5/2014	1
439	85	0	1	5	4	4		367	0	0	1	0.38491	9/1923	99/9999	9/2008	1	99/9999	-1	99/9999	2
440	83	0	1	0	4	2		368	1	0	1	0.86958	8/1925	99/9999	9/2008	1	99/9999	-1	99/9999	2
441	85	1	2	0	5	3		369	0	1	0	0.65539	11/1922	2/2012	9/2008	1	8/2011	2	99/9999	3
442	83	0	2	0	4	3		370	1	0	0	1.14791	8/1925	99/9999	9/2008	1	99/9999	-1	99/9999	2
443	93	1	2	3	4	3		371	0	1	0	0.06022	2/1915	99/9999	9/2008	1	99/9999	-1	99/9999	2
444	95	0	1	0	4	3		372	0	0	1	0.02956	11/1912	99/9999	5/2008	2	7/2011	1	5/2014	2
445	94	0	1	0	4	3		373	0	0	1	0.02726	4/1914	7/2009	5/2008	2	99/9999	3	99/9999	3
446	90	0	1	3	4	3		374	0	0	1	0.08242	11/1917	2/2011	5/2008	1	99/9999	3	99/9999	3
447	96	0	1	0	4	3		375	0	0	1	0.02931	6/1911	6/2009	5/2008	1	99/9999	3	99/9999	3
448	99	0	2	0	4	2		376	0	0	0	0.01007	5/1910	5/2010	5/2008	1	99/9999	3	99/9999	3
449	93	0	1	0	4	3		377	0	0	1	0.03661	6/1915	2/2010	5/2008	1	99/9999	3	99/9999	3
450	92	0	1	0	4	3		378	0	0	1	0.05049	1/1917	6/2010	5/2008	1	99/9999	3	99/9999	3
452	98	0	2	0	4	3		379	0	0	0	0.01046	3/1910	8/2010	5/2008	2	99/9999	3	99/9999	3
453	99	0	2	0	5	3		380	1	0	0	0.01115	12/1908	1/2012	6/2008	2	7/2011	2	99/9999	3
454	88	0	1	6	1	2		381	1	0	1	0.15028	10/1919	12/2008	9/2008	2	99/9999	3	99/9999	3
455	89	0	1	1	4	4		382	0	0	1	0.13493	5/1919	3/2014	8/2008	1	8/2011	1	99/9999	3
456	88	0	1	10	6	1		383	1	0	1	0.15028	12/1919	99/9999	6/2008	2	8/2011	2	99/9999	2
457	89	0	1	7	2	3		384	0	0	1	0.13493	4/1919	6/2012	5/2008	1	8/2011	2	99/9999	3
458	89	0	1	5	4	3		385	1	0	1	0.12254	3/1919	2/2010	8/2008	2	99/9999	3	99/9999	3
459	86	0	1	5	2	2		386	0	0	1	0.37984	7/1922	99/9999	9/2008	1	8/2011	1	5/2014	2
460	87	0	2	2	5	3		387	1	0	0	0.59798	7/1921	99/9999	9/2008	2	99/9999	-1	99/9999	2
461	87	1	1	12	0	2		388	1	1	1	0.3664	6/1921	99/9999	9/2008	1	8/2011	1	4/2014	1
462	90	0	2	0	4	3		389	0	0	0	0.12624	5/1918	99/9999	8/2008	2	8/2011	2	5/2014	2
463	90	0	2	3	4	2		390	0	0	0	0.12624	9/1917	99/9999	8/2008	1	8/2011	2	5/2014	1
464	85	1	1	8	0	1		391	1	1	1	0.44569	9/1923	99/9999	9/2008	1	7/2011	2	4/2014	2
465	92	0	2	1	5	3		392	1	0	0	0.0783	10/1915	99/9999	8/2008	1	99/9999	-1	99/9999	2
466	90	0	1	5	2	1		393	1	0	1	0.05947	4/1918	5/2011	9/2008	1	99/9999	3	99/9999	3
467	90	0	2	0	7	3		394	1	0	0	0.10082	3/1918	10/2012	9/2008	2	8/2011	2	99/9999	3
468	93	0	2	0	8	3		395	1	0	0	0.06022	11/1914	9/2013	6/2008	1	7/2011	2	99/9999	3
469	85	0	1	1	2	2		396	1	0	1	0.44569	12/1922	7/2013	9/2008	1	7/2011	2	99/9999	3
470	96	0	2	2	3	2		397	1	0	0	0.03832	10/1911	99/9999	9/2008	1	8/2011	1	4/2014	2
471	91	1	2	0	5	3		398	1	1	0	0.09768	1/1917	99/9999	9/2008	2	8/2011	2	4/2014	2
473	91	0	2	0	4	3		399	0	0	0	0.09768	5/1917	1/2011	5/2008	2	99/9999	3	99/9999	3
474	91	0	2	1	4	3		400	0	0	0	0.09126	3/1917	10/2010	5/2008	2	99/9999	3	99/9999	3
475	90	0	1	0	4	4		401	0	0	1	0.08242	9/1917	11/2009	5/2008	1	99/9999	3	99/9999	3
478	89	0	1	0	4	3		402	0	0	1	0.13493	9/1918	99/9999	5/2008	1	8/2011	2	4/2014	2
502	80	0	1	5	2	2		403	0	0	1	1.1362	6/1928	99/9999	6/2008	1	7/2011	1	4/2014	2
503	78	0	2	1	4	3		404	0	0	0	3.38025	8/1929	6/2012	6/2008	1	7/2011	1	99/9999	3
504	77	0	2	0	4	4		405	0	0	0	2.37667	10/1930	99/9999	6/2008	1	8/2011	2	4/2014	2
505	87	1	2	0	4	2		406	0	1	0	0.44921	7/1920	12/2011	6/2008	2	7/2011	2	99/9999	3
506	86	0	1	8	4	2		407	0	0	1	0.32008	3/1922	4/2009	6/2008	2	99/9999	3	99/9999	3
507	82	1	2	0	5	1		408	0	1	0	1.03816	12/1925	99/9999	5/2008	1	8/2011	1	7/2014	1
508	84	0	1	4	4	3		409	0	0	1	0.71893	7/1923	10/2010	5/2008	1	99/9999	3	99/9999	3
509	85	0	2	0	4	3		410	0	0	0	0.65539	1/1923	99/9999	5/2008	1	8/2011	2	7/2014	2
510	77	0	2	0	4	3		411	0	0	0	2.37667	8/1930	99/9999	5/2008	1	8/2011	1	7/2014	1
511	83	0	1	4	1	2		412	0	0	1	0.83163	11/1924	6/2011	5/2008	2	6/2011	2	99/9999	2
512	74	0	2	0	4	3		413	0	0	0	4.54411	4/1934	99/9999	5/2008	1	7/2011	1	5/2014	-1
513	74	1	1	14	0	3		414	0	1	1	2.99233	5/1934	11/2013	5/2008	1	6/2011	1	99/9999	3
514	84	0	2	0	4	4		415	0	0	0	0.87446	10/1923	7/2010	9/2008	1	99/9999	3	99/9999	3
515	83	1	2	0	5	3		416	0	1	0	1.24137	8/1924	2/2014	7/2008	1	8/2011	2	99/9999	3
516	81	0	1	7	1	2		417	0	0	1	0.94896	11/1926	99/9999	9/2008	1	7/2011	2	5/2014	2
517	75	1	2	12	0	3		418	1	1	0	3.40975	4/1933	99/9999	8/2008	1	99/9999	-1	99/9999	2
518	71	1	1	9	1	2		419	1	1	1	3.51848	12/1936	99/9999	6/2008	1	7/2011	1	5/2014	1
519	76	1	2	0	7	2		420	1	1	0	4.06544	1/1932	99/9999	9/2008	1	7/2011	1	5/2014	2
520	78	0	2	0	2	3		421	1	0	0	2.96344	11/1929	99/9999	8/2008	1	99/9999	-1	99/9999	2
521	84	1	1	15	1	3		422	1	1	1	0.71893	6/1923	9/2013	5/2008	2	7/2011	1	99/9999	3
522	82	0	1	0	5	5		423	0	0	1	0.94616	8/1925	3/2009	7/2008	2	99/9999	3	99/9999	3
523	87	0	1	5	1	3		424	1	0	1	0.3664	10/1920	99/9999	6/2008	1	99/9999	-1	99/9999	2
524	84	1	2	0	4	2		425	0	1	0	1.04594	10/1923	99/9999	8/2008	2	99/9999	-1	99/9999	2
525	78	0	1	7	0	2		426	1	0	1	2.35041	6/1930	1/2014	8/2008	1	7/2011	1	99/9999	3
526	80	0	1	8	3	2		427	1	0	1	1.0462	5/1928	99/9999	8/2008	1	8/2011	2	5/2014	2
527	91	0	1	5	4	3		428	0	0	1	0.05539	6/1917	99/9999	8/2008	2	99/9999	-1	99/9999	2
528	72	0	1	0	4	3		429	0	0	1	3.61573	9/1935	7/2010	5/2008	2	99/9999	3	99/9999	3
529	78	0	1	0	4	3		430	0	0	1	2.46415	11/1929	99/9999	5/2008	1	7/2011	1	5/2014	2
530	79	0	2	0	4	2		431	0	0	0	2.10308	11/1928	99/9999	5/2008	1	7/2011	2	5/2014	2
531	80	0	1	5	4	3		432	0	0	1	1.1362	11/1927	1/2010	5/2008	1	99/9999	3	99/9999	3
532	73	0	2	6	4	4		433	0	0	0	3.34894	12/1934	99/9999	5/2008	1	7/2011	1	5/2014	1
533	74	1	1	8	0	3		434	0	1	1	2.99481	5/1934	12/2009	5/2008	1	99/9999	3	99/9999	3
534	99	0	1	3	4	3		435	0	0	1	0.0084	8/1909	6/2009	5/2008	1	99/9999	3	99/9999	3
535	94	0	2	0	4	3		436	0	0	0	0.05116	7/1913	10/2009	5/2008	1	99/9999	3	99/9999	3
536	81	0	2	0	4	2		437	0	0	0	1.17534	5/1927	7/2009	5/2008	2	99/9999	3	99/9999	3
537	83	0	2	0	4	3		438	0	0	0	1.24137	12/1925	11/2009	5/2008	1	99/9999	3	99/9999	3
538	81	0	2	0	4	3		439	0	0	0	1.17534	10/1927	1/2010	5/2008	1	99/9999	3	99/9999	3
539	95	0	2	0	5	3		440	0	0	0	0.04665	12/1912	9/2008	8/2008	2	99/9999	3	99/9999	3
540	69	1	1	0	4	3		441	0	1	1	3.26136	10/1938	99/9999	6/2008	1	7/2011	1	4/2014	1
542	89	0	1	0	4	4		442	1	0	1	0.12254	2/1919	2/2012	6/2008	2	8/2011	2	99/9999	3
543	73	0	2	0	4	3		443	0	0	0	3.34894	2/1935	99/9999	7/2008	1	8/2011	1	5/2014	1
544	90	0	2	0	4	2		444	1	0	0	0.10082	6/1918	6/2013	9/2008	1	8/2011	-1	99/9999	3
545	86	1	1	20	1	2		445	1	1	1	0.37984	10/1921	99/9999	9/2008	1	8/2011	1	99/9999	2
546	91	0	1	0	4	3		446	0	0	1	0.05539	1/1917	3/2012	6/2008	2	9/2011	2	99/9999	3
547	89	0	1	3	0	3		447	1	0	1	0.12254	4/1919	11/2008	6/2008	2	99/9999	3	99/9999	3
548	88	0	2	0	4	4		448	0	0	0	0.35815	2/1920	3/2011	9/2008	1	99/9999	3	99/9999	3
549	97	0	2	0	4	4		449	0	0	0	0.02577	6/1910	99/9999	5/2008	1	8/2011	2	4/2014	1
550	98	1	2	0	4	3		450	0	1	0	0.01046	3/1911	11/2010	5/2008	2	99/9999	3	99/9999	3
551	67	1	2	2	4	3		451	0	1	0	5.55347	8/1940	99/9999	6/2008	1	7/2011	1	4/2014	2
552	68	1	2	0	4	3		452	0	1	0	5.63908	3/1940	99/9999	6/2008	1	7/2011	1	5/2014	1
553	69	1	1	10	0	2		453	0	1	1	3.26136	9/1938	99/9999	6/2008	1	7/2011	1	4/2014	1
558	70	0	1	3	4	3		454	0	0	1	4.02846	2/1938	11/2012	8/2008	1	7/2011	1	99/9999	3
559	96	1	2	3	5	2		455	1	1	0	0.03832	2/1912	12/2011	6/2008	1	7/2011	2	99/9999	3
562	85	1	2	7	2	2		456	1	1	0	0.65539	9/1923	99/9999	9/2008	1	99/9999	-1	99/9999	2
563	68	1	1	4	2	2		457	0	1	1	4.81175	1/1940	99/9999	5/2008	1	99/9999	-1	99/9999	2
564	97	0	2	0	4	3		458	0	0	0	0.02577	6/1911	3/2014	6/2008	2	8/2011	2	99/9999	3
565	71	0	2	6	4	4		459	0	0	0	3.61964	3/1937	99/9999	5/2008	1	7/2011	1	5/2014	1
566	68	0	1	3	4	3		460	0	0	1	4.81175	8/1939	99/9999	5/2008	1	7/2011	1	5/2014	1
571	85	0	2	0	4	2		461	0	0	0	0.69825	4/1923	3/2009	5/2008	1	99/9999	3	99/9999	3
572	68	0	1	4	4	3		462	0	0	1	4.81175	3/1940	99/9999	8/2008	1	99/9999	-1	99/9999	2
573	70	0	2	5	4	2		463	1	0	0	4.95431	8/1938	99/9999	8/2008	1	99/9999	-1	99/9999	2
574	68	0	2	0	8	2		464	1	0	0	4.62606	5/1940	99/9999	5/2008	1	8/2011	1	6/2014	1
575	79	0	1	3	4	2		465	0	0	1	1.6453	2/1929	9/2010	6/2008	2	99/9999	3	99/9999	3
576	69	0	2	4	4	4		466	0	0	0	3.58324	3/1939	99/9999	6/2008	1	7/2011	1	6/2014	1
577	78	0	1	6	4	3		467	0	0	1	2.46415	11/1929	7/2012	6/2008	2	7/2011	2	99/9999	3
578	74	0	1	1	4	4		468	0	0	1	2.99481	4/1934	5/2011	6/2008	1	99/9999	3	99/9999	3
579	81	0	1	5	4	3		469	0	0	1	0.94896	3/1927	99/9999	6/2008	2	7/2011	2	6/2014	2
580	68	1	1	5	4	3		470	0	1	1	4.81175	1/1940	7/2010	6/2008	1	99/9999	3	99/9999	3
583	92	0	2	0	4	3		471	0	0	0	0.07097	6/1916	6/2010	6/2008	1	99/9999	3	99/9999	3
584	92	1	1	3	1	2		472	1	1	1	0.04728	6/1916	5/2013	7/2008	2	8/2011	2	99/9999	3
585	92	1	1	7	2	3		473	1	1	1	0.04728	7/1916	3/2009	7/2008	2	99/9999	3	99/9999	3
586	90	1	1	8	1	2		474	1	1	1	0.05947	6/1918	8/2011	6/2008	1	99/9999	3	99/9999	3
587	93	0	2	0	2	2		475	1	0	0	0.06022	7/1915	12/2008	7/2008	1	99/9999	3	99/9999	3
588	98	0	1	0	2	3		476	1	0	1	0.00706	1/1910	99/9999	6/2008	2	99/9999	-1	99/9999	2
589	95	1	2	2	5	3		477	1	1	0	0.04229	6/1913	3/2011	7/2008	1	99/9999	3	99/9999	3
590	95	0	2	0	3	3		478	1	0	0	0.04229	7/1913	99/9999	7/2008	1	99/9999	-1	99/9999	2
592	93	0	2	0	5	3		479	1	0	0	0.06022	11/1914	9/2012	7/2008	2	9/2011	2	99/9999	3
593	88	0	1	3	1	3		480	1	0	1	0.15028	11/1919	99/9999	7/2008	1	99/9999	-1	99/9999	2
594	92	0	1	0	2	3		481	1	0	1	0.04728	6/1916	99/9999	7/2008	2	99/9999	-1	99/9999	2
595	90	0	1	9	2	2		482	1	0	1	0.05947	7/1918	99/9999	7/2008	2	99/9999	-1	99/9999	2
596	85	1	2	0	4	3		483	0	1	0	0.69825	1/1923	8/2008	6/2008	1	99/9999	3	99/9999	3
598	91	1	2	1	4	3		484	0	1	0	0.09126	1/1917	6/2009	6/2008	1	99/9999	3	99/9999	3
599	87	1	2	0	5	3		485	1	1	0	0.59798	1/1921	99/9999	6/2008	2	8/2011	2	99/9999	2
600	92	1	1	0	4	3		486	1	1	1	0.04728	4/1916	99/9999	7/2008	2	99/9999	-1	99/9999	2
601	90	1	1	2	4	3		487	1	1	1	0.05947	5/1918	99/9999	7/2008	2	99/9999	-1	99/9999	2
602	88	1	1	0	2	3		488	1	1	1	0.15028	7/1919	99/9999	6/2008	1	99/9999	-1	99/9999	2
603	85	1	1	3	1	3		489	1	1	1	0.44569	12/1922	99/9999	7/2008	1	8/2011	2	6/2014	2
604	93	1	2	0	7	3		490	1	1	0	0.06022	11/1914	99/9999	6/2008	1	8/2011	2	99/9999	2
605	91	1	2	0	4	5		491	0	1	0	0.09126	4/1917	4/2014	6/2008	1	8/2011	2	99/9999	3
606	87	0	1	3	2	1		492	1	0	1	0.3664	6/1921	99/9999	6/2008	1	99/9999	-1	99/9999	2
607	89	1	2	0	4	3		493	0	1	0	0.16973	6/1919	3/2011	6/2008	1	99/9999	3	99/9999	3
608	82	1	1	8	0	3		494	1	1	1	0.94616	9/1925	6/2013	6/2008	1	8/2011	2	99/9999	2
609	89	1	2	0	7	4		495	1	1	0	0.16973	5/1919	9/2008	7/2008	2	99/9999	3	99/9999	3
610	91	1	2	0	4	3		496	0	1	0	0.09126	12/1916	9/2009	7/2008	1	99/9999	3	99/9999	3
611	97	1	1	4	1	3		497	1	1	1	0.01811	6/1911	5/2010	6/2008	2	99/9999	3	99/9999	3
612	98	0	1	5	1	3		498	1	0	1	0.00706	4/1910	9/2008	6/2008	2	99/9999	3	99/9999	3
613	93	1	2	2	4	3		499	1	1	0	0.06022	2/1915	12/2010	7/2008	2	99/9999	3	99/9999	3
614	92	0	2	0	4	4		500	0	0	0	0.0783	5/1916	1/2010	6/2008	2	99/9999	3	99/9999	3
615	66	1	1	9	0	3		501	0	1	1	6.09224	7/1941	99/9999	6/2008	1	8/2011	1	99/9999	2
616	65	1	2	9	5	3		502	0	1	0	5.04147	2/1943	99/9999	6/2008	1	8/2011	1	99/9999	2
617	66	1	1	15	1	2		503	1	1	1	6.09224	11/1941	99/9999	6/2008	1	8/2011	1	5/2014	1
618	90	1	2	1	4	3		504	0	1	0	0.12624	1/1918	10/2009	7/2008	1	99/9999	3	99/9999	3
619	66	1	2	4	2	3		505	1	1	0	5.24161	5/1942	99/9999	6/2008	1	8/2011	1	5/2014	1
620	67	1	1	9	2	3		506	1	1	1	5.48465	10/1940	12/2010	6/2008	1	99/9999	3	99/9999	3
621	67	0	2	2	4	3		507	1	0	0	5.24884	1/1941	99/9999	6/2008	1	99/9999	-1	99/9999	2
622	90	1	1	9	0	2		508	1	1	1	0.05947	1/1918	3/2014	6/2008	1	8/2011	2	99/9999	3
623	65	1	2	2	4	3		509	0	1	0	5.50496	2/1943	99/9999	7/2008	1	8/2011	1	4/2014	2
624	67	0	1	9	4	3		510	0	0	1	5.20501	9/1940	99/9999	6/2008	1	8/2011	1	4/2014	1
625	88	1	1	2	4	3		511	0	1	1	0.1576	1/1920	5/2009	6/2008	1	99/9999	3	99/9999	3
626	96	1	2	0	4	4		512	0	1	0	0.04033	3/1912	9/2009	6/2008	2	99/9999	3	99/9999	3
628	86	1	1	5	2	3		513	0	1	1	0.32008	7/1922	99/9999	8/2008	2	99/9999	-1	99/9999	2
629	90	1	1	6	1	2		514	1	1	1	0.05947	8/1918	99/9999	8/2008	2	9/2011	2	99/9999	2
630	93	1	1	12	0	3		515	1	1	1	0.02842	8/1915	3/2013	8/2008	2	8/2011	2	99/9999	3
631	91	1	1	7	0	3		516	1	1	1	0.06749	11/1916	4/2010	8/2008	1	99/9999	3	99/9999	3
632	91	1	1	6	0	3		517	0	1	1	0.05539	1/1917	5/2009	8/2008	1	99/9999	3	99/9999	3
640	94	0	1	7	1	3		518	1	0	1	0.02851	2/1914	99/9999	6/2008	1	99/9999	-1	99/9999	2
644	94	1	1	4	1	2		519	0	1	1	0.02726	5/1914	99/9999	6/2008	2	99/9999	-1	99/9999	2
646	90	0	1	13	0	2		520	1	0	1	0.05947	11/1917	99/9999	6/2008	1	8/2011	2	5/2014	2
649	91	1	2	0	4	3		521	0	1	0	0.09126	3/1917	99/9999	6/2008	2	99/9999	-1	99/9999	2
652	94	1	2	2	5	3		522	0	1	0	0.05116	6/1914	7/2008	6/2008	2	99/9999	3	99/9999	3
653	88	1	1	4	4	3		523	0	1	1	0.1576	3/1920	99/9999	6/2008	1	99/9999	-1	99/9999	2
654	90	0	2	0	4	4		524	0	0	0	0.12624	4/1918	11/2012	7/2008	1	8/2011	1	99/9999	3
655	90	1	1	0	1	3		525	1	1	1	0.05947	6/1918	12/2010	6/2008	1	99/9999	3	99/9999	3
656	88	0	2	0	4	4		526	1	0	0	0.23179	6/1920	99/9999	6/2008	1	8/2011	2	99/9999	2
657	96	1	2	99	9	3		527	0	1	0	0.04033	1/1912	99/9999	6/2008	1	8/2011	2	5/2014	2
658	91	1	1	4	1	3		528	0	1	1	0.06749	7/1916	99/9999	6/2008	2	99/9999	-1	99/9999	2
659	88	1	2	0	5	3		529	0	1	0	0.35815	4/1920	99/9999	6/2008	2	8/2011	2	5/2014	2
660	93	0	2	0	4	3		530	0	0	0	0.06757	1/1915	2/2010	7/2008	1	99/9999	3	99/9999	3
661	79	1	2	0	9	3		531	1	1	0	2.25884	9/1928	99/9999	6/2008	2	99/9999	-1	99/9999	2
662	77	1	2	0	4	3		532	0	1	0	2.74412	9/1930	99/9999	6/2008	1	8/2011	1	6/2014	2
663	77	1	1	6	2	3		533	1	1	1	3.39497	2/1931	7/2009	5/2008	1	99/9999	3	99/9999	3
664	80	0	1	0	2	4		534	1	0	1	1.0462	6/1927	99/9999	5/2008	2	99/9999	-1	99/9999	2
665	87	1	1	2	1	3		535	1	1	1	0.3664	3/1921	99/9999	5/2008	1	99/9999	-1	99/9999	2
666	72	1	2	2	2	3		536	1	1	0	3.47266	3/1936	99/9999	5/2008	1	99/9999	-1	99/9999	2
667	82	1	2	0	2	3		537	1	1	0	1.03816	5/1926	99/9999	5/2008	2	99/9999	-1	99/9999	2
668	86	1	2	0	5	3		538	1	1	0	0.72879	5/1922	99/9999	5/2008	1	99/9999	-1	99/9999	2
669	72	1	1	6	2	2		539	1	1	1	3.58083	8/1935	99/9999	7/2008	1	8/2011	1	6/2014	2
670	73	1	1	7	2	3		540	1	1	1	3.29815	5/1935	99/9999	5/2008	1	99/9999	-1	99/9999	2
671	80	1	2	0	5	3		541	1	1	0	1.6897	11/1927	10/2010	5/2008	2	99/9999	3	99/9999	3
672	81	0	2	3	2	3		542	1	0	0	1.53583	5/1927	99/9999	6/2008	1	99/9999	-1	99/9999	2
673	87	1	2	1	4	3		543	0	1	0	0.44921	3/1921	2/2011	6/2008	2	99/9999	3	99/9999	3
674	85	1	1	5	0	4		544	0	1	1	0.38491	3/1923	11/2013	6/2008	2	8/2011	2	99/9999	3
675	84	1	1	5	4	3		545	0	1	1	0.62975	4/1924	12/2009	6/2008	2	99/9999	3	99/9999	3
676	86	1	2	0	4	4		546	0	1	0	0.54533	3/1922	4/2011	6/2008	1	99/9999	3	99/9999	3
677	81	1	1	5	2	3		547	1	1	1	1.13299	6/1927	99/9999	6/2008	1	8/2011	1	5/2014	2
678	76	0	2	0	4	3		548	0	0	0	2.93018	12/1931	99/9999	6/2008	1	8/2011	1	5/2014	1
679	73	0	1	1	4	4		549	0	0	1	3.34529	6/1935	12/2011	6/2008	1	8/2011	1	99/9999	3
680	78	0	2	0	4	3		550	0	0	0	3.38025	1/1930	99/9999	6/2008	1	8/2011	2	5/2014	1
681	81	0	2	0	4	3		551	0	0	0	1.17534	1/1927	99/9999	7/2008	1	8/2011	2	5/2014	1
682	83	0	1	8	0	2		552	0	0	1	0.83163	10/1924	1/2012	7/2008	2	8/2011	2	99/9999	3
683	72	0	2	2	4	3		553	0	0	0	3.53098	7/1936	99/9999	7/2008	1	8/2011	1	5/2014	1
684	80	0	1	0	4	3		554	0	0	1	1.1362	11/1927	6/2010	7/2008	1	99/9999	3	99/9999	3
685	74	1	2	3	2	3		555	1	1	0	2.7279	3/1934	99/9999	5/2008	1	8/2011	2	6/2014	2
686	74	1	1	9	1	3		556	1	1	1	2.99233	12/1933	99/9999	5/2008	1	8/2011	1	6/2014	1
687	78	1	1	1	4	3		557	0	1	1	2.46415	5/1930	99/9999	6/2008	1	8/2011	1	5/2014	1
688	79	1	2	0	4	3		558	0	1	0	2.10308	10/1928	99/9999	6/2008	1	8/2011	1	5/2014	1
689	79	0	1	5	4	4		559	0	0	1	1.6453	9/1928	99/9999	6/2008	1	8/2011	1	5/2014	1
690	71	0	2	0	4	3		560	0	0	0	3.61964	3/1937	1/2013	6/2008	1	8/2011	1	99/9999	3
691	75	1	1	4	4	4		561	0	1	1	3.26937	2/1933	12/2013	6/2008	1	8/2011	1	99/9999	3
692	74	1	2	0	5	3		562	0	1	0	4.54411	11/1933	5/2010	6/2008	1	99/9999	3	99/9999	3
693	77	1	2	0	4	3		563	0	1	0	2.37667	12/1930	9/2010	6/2008	1	99/9999	3	99/9999	3
694	73	1	2	4	4	3		564	0	1	0	3.34894	12/1934	99/9999	6/2008	1	8/2011	1	5/2014	2
695	76	1	2	0	4	4		565	0	1	0	2.93018	6/1932	99/9999	6/2008	1	8/2011	1	5/2014	2
696	73	1	1	2	2	3		566	0	1	1	3.34529	10/1934	99/9999	6/2008	1	8/2011	1	5/2014	1
697	77	0	1	7	1	3		567	1	0	1	3.39497	1/1931	99/9999	6/2008	1	99/9999	-1	99/9999	2
698	81	1	1	0	4	3		568	0	1	1	0.94896	10/1926	99/9999	7/2008	1	8/2011	2	4/2014	2
699	83	0	2	0	4	3		569	0	0	0	1.24137	12/1924	99/9999	7/2008	1	8/2011	1	5/2014	2
700	78	1	2	3	2	3		570	1	1	0	2.96344	10/1929	99/9999	5/2008	1	8/2011	2	6/2014	2
701	76	0	1	3	2	3		571	0	0	1	2.69727	9/1931	99/9999	7/2008	1	8/2011	1	5/2014	2
703	98	0	2	0	7	4		572	0	0	0	0.01122	5/1910	9/2009	6/2008	1	99/9999	3	99/9999	3
704	90	0	1	0	4	4		573	0	0	1	0.08242	9/1917	11/2009	6/2008	2	99/9999	3	99/9999	3
705	89	0	2	0	4	3		574	0	0	0	0.21002	3/1919	10/2008	6/2008	2	99/9999	3	99/9999	3
706	90	1	2	0	4	1		575	0	1	0	0.12624	10/1917	99/9999	7/2008	1	8/2011	2	5/2014	2
707	89	0	1	0	4	4		576	0	0	1	0.13493	4/1919	9/2008	6/2008	1	99/9999	3	99/9999	3
708	91	1	1	4	4	4		577	0	1	1	0.05539	12/1916	1/2013	6/2008	2	8/2011	2	99/9999	3
709	93	0	2	0	4	3		578	0	0	0	0.06757	9/1914	10/2009	7/2008	2	99/9999	3	99/9999	3
710	88	0	1	0	2	3		579	1	0	1	0.15028	5/1920	99/9999	6/2008	1	9/2011	1	6/2014	1
711	94	1	1	6	8	3		580	0	1	1	0.02726	2/1914	10/2012	6/2008	2	8/2011	2	99/9999	3
712	90	1	1	7	0	2		581	0	1	1	0.08242	1/1918	5/2013	6/2008	2	8/2011	2	99/9999	3
713	90	1	1	0	4	3		582	0	1	1	0.08242	2/1918	6/2010	6/2008	1	99/9999	3	99/9999	3
714	68	1	2	4	4	3		583	0	1	0	5.63908	11/1939	99/9999	6/2008	1	8/2011	1	5/2014	1
716	70	0	2	0	4	3		584	0	0	0	4.55299	1/1938	99/9999	6/2008	1	8/2011	1	5/2014	1
718	68	1	1	8	1	3		585	0	1	1	4.81175	3/1940	99/9999	6/2008	1	99/9999	-1	99/9999	2
719	69	1	1	0	4	4		586	0	1	1	3.26136	8/1938	7/2011	6/2008	1	8/2011	2	99/9999	3
720	70	0	1	0	4	3		587	0	0	1	4.02846	9/1937	11/2011	6/2008	1	8/2011	2	99/9999	3
721	84	0	1	4	0	3		588	1	0	1	0.71893	6/1923	99/9999	5/2008	1	8/2011	2	5/2014	2
723	68	1	2	0	4	3		589	0	1	0	5.63908	10/1939	99/9999	6/2008	1	8/2011	2	5/2014	2
724	70	1	2	1	4	4		590	0	1	0	4.55299	10/1937	99/9999	6/2008	1	8/2011	1	5/2014	1
725	71	1	2	0	4	3		591	0	1	0	3.61964	3/1937	99/9999	6/2008	1	8/2011	1	5/2014	1
726	69	0	2	0	4	3		592	0	0	0	3.58324	4/1939	99/9999	7/2008	1	8/2011	1	5/2014	1
727	88	1	1	5	8	4		593	0	1	1	0.1576	10/1919	5/2010	6/2008	1	99/9999	3	99/9999	3
729	69	0	1	4	4	3		594	0	0	1	3.26136	11/1938	99/9999	6/2008	1	8/2011	1	5/2014	1
730	70	1	1	6	6	4		595	0	1	1	4.02846	3/1938	99/9999	6/2008	1	8/2011	2	5/2014	1
731	83	1	1	5	8	3		596	0	1	1	0.83163	2/1925	99/9999	6/2008	1	8/2011	2	5/2014	2
732	68	1	1	6	0	3		597	0	1	1	4.81175	10/1939	99/9999	6/2008	1	8/2011	1	5/2014	1
733	72	1	2	6	1	3		598	1	1	0	3.47266	7/1935	99/9999	6/2008	1	9/2011	1	4/2014	2
734	68	0	1	0	2	2		599	0	0	1	4.81175	6/1940	99/9999	6/2008	1	8/2011	1	99/9999	2
735	68	0	1	5	2	3		600	1	0	1	5.65616	5/1940	99/9999	6/2008	1	9/2011	1	4/2014	1
736	72	1	1	5	1	3		601	1	1	1	3.58083	3/1936	99/9999	6/2008	2	9/2011	2	99/9999	2
737	79	1	1	0	4	3		602	0	1	1	1.6453	5/1929	99/9999	6/2008	1	8/2011	1	5/2014	2
738	80	0	1	12	1	2		603	0	0	1	1.0462	9/1927	99/9999	7/2008	1	8/2011	2	4/2014	2
739	92	1	2	0	4	3		604	1	1	0	0.0783	6/1915	2/2009	5/2008	2	99/9999	3	99/9999	3
740	66	0	2	7	2	2		605	1	0	0	5.24161	2/1942	99/9999	7/2008	1	8/2011	1	5/2014	1
741	80	0	1	5	4	4		606	0	0	1	1.1362	7/1927	9/2012	6/2008	1	8/2011	1	99/9999	3
742	85	1	1	6	2	2		607	0	1	1	0.38491	11/1922	7/2008	6/2008	2	99/9999	3	99/9999	3
743	91	0	2	0	5	1		608	1	0	0	0.09768	2/1917	12/2013	5/2008	2	8/2011	2	99/9999	3
744	88	1	2	4	4	3		609	0	1	0	0.35815	8/1919	6/2012	6/2008	2	8/2011	2	99/9999	3
745	91	1	1	0	4	3		610	0	1	1	0.05539	6/1917	5/2010	6/2008	1	99/9999	3	99/9999	3
746	92	1	1	0	4	3		611	0	1	1	0.05049	5/1916	12/2008	6/2008	2	99/9999	3	99/9999	3
747	94	1	2	0	5	3		612	0	1	0	0.05116	1/1914	99/9999	6/2008	1	99/9999	-1	99/9999	2
748	93	1	2	0	4	3		613	0	1	0	0.06757	3/1915	3/2013	6/2008	1	7/2011	1	99/9999	3
749	91	1	2	0	4	3		614	0	1	0	0.09126	6/1917	3/2009	6/2008	1	99/9999	3	99/9999	3
750	95	1	2	0	4	3		615	0	1	0	0.04665	1/1913	2/2011	6/2008	1	99/9999	3	99/9999	3
751	92	1	2	0	4	3		616	0	1	0	0.07097	6/1916	2/2010	6/2008	1	99/9999	3	99/9999	3
752	92	1	1	9	1	2		617	1	1	1	0.04728	4/1916	10/2009	7/2008	1	99/9999	3	99/9999	3
753	88	0	1	8	0	4		618	0	0	1	0.1576	7/1919	99/9999	6/2008	1	8/2011	2	5/2014	2
754	92	0	1	5	4	4		619	1	0	1	0.04728	2/1916	99/9999	5/2008	2	7/2011	2	5/2014	2
755	87	0	1	6	1	2		620	1	0	1	0.3664	3/1921	99/9999	8/2008	2	8/2011	2	99/9999	2
756	87	0	2	0	5	3		621	1	0	0	0.59798	3/1921	99/9999	8/2008	2	99/9999	-1	99/9999	2
757	90	0	1	0	4	2		622	0	0	1	0.08242	2/1918	99/9999	7/2008	1	8/2011	1	5/2014	1
758	89	0	1	2	4	3		623	0	0	1	0.13493	12/1918	99/9999	7/2008	1	8/2011	1	5/2014	2
759	98	0	2	0	4	3		624	1	0	0	0.01122	2/1910	5/2011	5/2008	1	99/9999	3	99/9999	3
760	94	0	2	4	4	2		625	0	0	0	0.05116	2/1914	99/9999	6/2008	1	8/2011	1	5/2014	1
761	89	0	2	0	5	3		626	1	0	0	0.16973	3/1919	99/9999	5/2008	1	8/2011	2	5/2014	2
762	90	0	1	2	4	4		627	0	0	1	0.08242	7/1917	3/2012	6/2008	1	8/2011	2	99/9999	3
763	65	1	1	6	4	2		628	0	1	1	8.22106	2/1943	99/9999	6/2008	1	7/2011	1	5/2014	1
764	66	0	2	6	4	2		629	0	0	0	4.95556	7/1941	99/9999	6/2008	1	7/2011	1	5/2014	1
765	96	1	2	0	4	3		630	0	1	0	0.04033	10/1911	8/2009	6/2008	2	99/9999	3	99/9999	3
766	65	0	2	8	4	2		631	0	0	0	5.50496	10/1942	99/9999	6/2008	1	7/2011	1	5/2014	1
768	91	0	2	0	5	3		632	1	0	0	0.09768	2/1917	99/9999	7/2008	1	99/9999	-1	99/9999	2
769	90	1	2	0	5	3		633	1	1	0	0.10082	4/1918	10/2012	5/2008	2	8/2011	2	99/9999	3
770	90	0	1	3	2	2		634	1	0	1	0.05947	12/1917	99/9999	7/2008	2	99/9999	-1	99/9999	2
771	96	0	1	88	2	3		635	1	0	1	0.02383	5/1912	99/9999	7/2008	2	7/2011	2	99/9999	2
772	92	0	2	0	4	2		636	0	0	0	0.07097	8/1915	1/2010	5/2008	1	99/9999	3	99/9999	3
773	82	0	1	6	4	2		637	0	0	1	0.739	10/1925	3/2011	7/2008	1	99/9999	3	99/9999	3
780	93	0	1	1	2	3		638	1	0	1	0.02842	8/1914	8/2009	5/2008	2	99/9999	3	99/9999	3
782	96	0	2	0	4	2		639	0	0	0	0.04033	9/1911	10/2008	8/2008	2	99/9999	3	99/9999	3
785	89	0	1	5	2	3		640	1	0	1	0.12254	1/1919	99/9999	7/2008	2	7/2011	2	99/9999	2
786	84	0	2	0	2	3		641	1	0	0	1.04594	2/1924	99/9999	5/2008	1	8/2011	2	99/9999	2
787	67	1	1	6	4	2		642	0	1	1	5.20501	12/1940	99/9999	6/2008	1	7/2011	2	5/2014	1
788	86	1	1	0	4	4		643	0	1	1	0.32008	6/1922	99/9999	6/2008	1	8/2011	2	5/2014	2
799	99	0	1	6	2	4		644	1	0	1	0.0074	11/1908	1/2013	10/2008	2	8/2011	2	99/9999	3
810	92	1	1	2	2	3		645	1	1	1	0.04728	5/1916	99/9999	5/2008	1	9/2011	1	5/2014	2
811	85	1	1	2	4	3		646	0	1	1	0.38491	12/1922	1/2011	6/2008	1	99/9999	3	99/9999	3
812	81	1	2	5	4	3		647	0	1	0	1.17534	12/1926	99/9999	6/2008	1	8/2011	1	4/2014	1
813	93	0	1	0	2	4		648	0	0	1	0.03661	9/1914	3/2013	7/2008	1	8/2011	1	99/9999	3
814	97	0	2	0	4	3		649	0	0	0	0.02577	12/1910	99/9999	6/2008	1	8/2011	1	5/2014	2
815	92	0	1	3	4	3		650	0	0	1	0.05049	10/1915	9/2009	6/2008	2	99/9999	3	99/9999	3
816	87	1	1	2	4	3		651	0	1	1	0.36833	10/1920	5/2009	6/2008	1	99/9999	3	99/9999	3
817	94	0	2	4	5	2		652	1	0	0	0.04985	10/1914	8/2012	10/2008	1	8/2011	2	99/9999	3
818	84	1	1	0	4	3		653	0	1	1	0.62975	8/1923	6/2013	6/2008	1	8/2011	1	99/9999	2
819	85	1	2	0	4	3		654	0	1	0	0.69825	9/1922	99/9999	6/2008	1	8/2011	2	5/2014	2
820	90	0	1	2	4	3		655	0	0	1	0.08242	5/1918	1/2012	6/2008	1	8/2011	1	99/9999	3
821	91	1	1	3	4	3		656	0	1	1	0.05539	12/1916	1/2010	6/2008	1	99/9999	3	99/9999	3
822	92	1	1	5	4	3		657	0	1	1	0.05049	2/1916	5/2012	6/2008	1	8/2011	1	99/9999	3
823	88	0	2	0	4	3		658	0	0	0	0.35815	12/1919	1/2014	6/2008	2	8/2011	2	99/9999	3
824	91	1	1	5	2	2		659	0	1	1	0.06749	6/1917	99/9999	6/2008	1	99/9999	-1	99/9999	2
825	93	1	1	4	4	3		660	0	1	1	0.03661	2/1915	4/2013	6/2008	1	8/2011	2	99/9999	3
826	84	0	1	6	2	3		661	0	0	1	0.71893	11/1923	99/9999	6/2008	1	8/2011	1	99/9999	2
827	92	1	2	3	5	3		662	0	1	0	0.0783	8/1915	99/9999	6/2008	1	99/9999	-1	99/9999	2
828	94	1	1	2	1	2		663	1	1	1	0.02851	6/1914	99/9999	6/2008	2	99/9999	-1	99/9999	2
829	82	1	1	2	4	4		664	0	1	1	0.739	5/1926	99/9999	5/2008	1	8/2011	1	5/2014	1
831	95	0	2	0	5	3		665	1	0	0	0.04229	8/1913	6/2010	8/2008	2	99/9999	3	99/9999	3
832	91	0	2	0	4	3		666	1	0	0	0.09768	10/1916	99/9999	6/2008	1	99/9999	-1	99/9999	2
833	92	0	1	0	4	3		667	1	0	1	0.04728	8/1916	99/9999	8/2008	1	99/9999	-1	99/9999	2
834	91	1	1	0	1	3		668	1	1	1	0.06749	6/1917	99/9999	8/2008	2	99/9999	-1	99/9999	2
835	65	1	1	8	4	2		669	0	1	1	8.22106	5/1943	99/9999	8/2008	1	8/2011	1	5/2014	2
836	65	1	1	9	4	2		670	0	1	1	8.22106	5/1943	99/9999	8/2008	1	8/2011	1	5/2014	1
837	66	0	1	12	4	2		671	0	0	1	4.99129	9/1941	99/9999	8/2008	1	8/2011	1	5/2014	1
838	66	0	1	7	4	3		672	0	0	1	4.99129	8/1942	99/9999	8/2008	1	8/2011	1	5/2014	1
839	67	0	1	6	4	3		673	0	0	1	5.20501	3/1941	99/9999	8/2008	1	8/2011	1	5/2014	1
840	65	0	2	6	4	2		674	0	0	0	5.50496	8/1943	99/9999	8/2008	1	8/2011	1	99/9999	2
841	67	0	2	3	4	2		675	0	0	0	5.55347	7/1941	99/9999	8/2008	1	8/2011	1	5/2014	1
842	65	1	2	12	0	2		676	0	1	0	5.50496	6/1943	99/9999	8/2008	1	8/2011	2	5/2014	2
843	66	1	2	6	4	2		677	0	1	0	4.95556	7/1942	99/9999	8/2008	1	8/2011	1	99/9999	2
844	92	0	2	0	4	3		678	0	0	0	0.07097	3/1916	10/2009	8/2008	1	99/9999	3	99/9999	3
845	90	0	1	0	8	3		679	0	0	1	0.08242	9/1917	1/2009	8/2008	1	99/9999	3	99/9999	3
846	93	1	1	5	4	3		680	0	1	1	0.03661	3/1915	6/2010	8/2008	1	99/9999	3	99/9999	3
847	93	0	1	3	8	3		681	1	0	1	0.02842	5/1915	2/2009	8/2008	1	99/9999	3	99/9999	3
848	90	1	2	0	4	3		682	0	1	0	0.12624	12/1917	99/9999	6/2008	2	99/9999	-1	99/9999	2
849	88	1	2	0	4	3		683	0	1	0	0.35815	4/1920	3/2010	6/2008	1	99/9999	3	99/9999	3
850	90	0	1	5	2	3		684	1	0	1	0.05947	2/1918	99/9999	8/2008	1	8/2011	2	4/2014	2
851	86	0	1	8	0	3		685	1	0	1	0.37984	1/1922	99/9999	7/2008	1	7/2011	2	5/2014	2
852	85	0	1	12	1	2		686	1	0	1	0.44569	10/1922	99/9999	8/2008	2	7/2011	1	5/2014	2
853	85	0	2	0	5	4		687	1	0	0	0.65539	12/1922	99/9999	8/2008	2	9/2011	2	5/2014	2
854	85	0	2	0	5	3		688	1	0	0	0.65539	7/1923	99/9999	8/2008	2	99/9999	-1	99/9999	2
855	90	0	1	5	8	4		689	1	0	1	0.05947	2/1918	99/9999	6/2008	1	99/9999	-1	99/9999	2
856	93	1	2	0	4	3		690	0	1	0	0.06757	4/1915	8/2008	6/2008	2	99/9999	3	99/9999	3
858	97	1	2	0	5	4		691	0	1	0	0.02577	3/1911	99/9999	7/2008	2	7/2011	2	99/9999	2
866	89	0	1	0	4	3		692	0	0	1	0.12254	4/1919	7/2010	6/2008	1	99/9999	3	99/9999	3
877	93	1	1	0	0	2		693	1	1	1	0.02842	11/1914	2/2012	7/2008	2	8/2011	2	99/9999	3
878	95	1	1	9	2	4		694	0	1	1	0.02956	7/1913	7/2009	7/2008	2	99/9999	3	99/9999	3
879	85	1	2	0	5	3		695	0	1	0	0.69825	6/1922	1/2012	5/2008	1	7/2011	1	99/9999	3
880	80	1	1	6	4	3		696	1	1	1	1.0462	7/1927	99/9999	5/2008	1	7/2011	1	5/2014	1
881	91	1	1	5	4	3		697	0	1	1	0.05539	11/1916	2/2009	6/2008	1	99/9999	3	99/9999	3
882	84	0	1	0	2	2		698	0	0	1	0.62975	11/1923	99/9999	6/2008	1	8/2011	1	5/2014	2
883	88	0	1	1	4	3		699	0	0	1	0.1576	3/1920	99/9999	6/2008	1	7/2011	1	99/9999	2
884	85	1	1	8	4	3		700	0	1	1	0.38491	7/1922	1/2010	6/2008	1	99/9999	3	99/9999	3
886	91	0	2	0	5	4		701	0	0	0	0.09126	11/1916	1/2014	7/2008	1	7/2011	2	99/9999	3
887	90	1	1	0	1	2		702	0	1	1	0.05947	12/1917	99/9999	8/2008	2	99/9999	-1	99/9999	2
890	90	1	1	4	2	2		703	1	1	1	0.05947	5/1918	3/2012	5/2008	1	7/2011	1	99/9999	3
891	80	1	1	12	1	2		704	1	1	1	1.0462	10/1928	99/9999	10/2008	1	99/9999	-1	99/9999	2
894	99	1	1	0	4	3		705	1	1	1	0.0074	12/1908	12/2008	10/2008	2	99/9999	3	99/9999	3
895	99	1	1	0	4	3		706	1	1	1	0.0074	11/1908	99/9999	10/2008	2	7/2011	2	99/9999	2
900	86	0	2	0	4	4		707	1	0	0	0.72879	5/1922	99/9999	5/2008	1	7/2011	1	5/2014	2
913	97	0	2	0	5	3		708	0	0	0	0.02577	12/1910	99/9999	6/2008	1	7/2011	2	5/2014	2
916	94	1	2	5	5	3		709	0	1	0	0.05116	2/1914	9/2009	6/2008	2	99/9999	3	99/9999	3
918	93	1	2	0	5	4		710	0	1	0	0.06022	8/1915	99/9999	8/2008	2	9/2011	2	9/2014	2
919	88	0	1	2	2	3		711	1	0	1	0.15028	2/1920	5/2009	8/2008	2	99/9999	3	99/9999	3
921	96	0	2	3	5	3		712	0	0	0	0.04033	5/1912	99/9999	5/2008	2	8/2011	2	5/2014	2
922	91	0	1	3	2	3		713	0	0	1	0.05539	6/1917	10/2008	6/2008	2	99/9999	3	99/9999	3
923	99	0	1	4	0	3		714	1	0	1	0.0074	7/1908	99/9999	6/2008	2	8/2011	2	99/9999	2
924	90	0	1	1	2	2		715	0	0	1	0.05947	5/1918	1/2009	6/2008	2	99/9999	3	99/9999	3
925	90	0	2	2	2	3		716	0	0	0	0.10082	7/1917	6/2013	6/2008	1	8/2011	1	99/9999	2
928	66	1	2	10	1	3		717	1	1	0	5.24161	2/1942	99/9999	6/2008	1	9/2011	1	99/9999	2
929	65	1	1	10	2	3		718	1	1	1	5.04519	2/1943	99/9999	6/2008	1	8/2011	-1	11/2014	1
930	97	1	2	0	5	4		719	1	1	0	0.02497	9/1910	12/2011	5/2008	2	7/2011	2	99/9999	3
931	65	0	1	5	2	3		720	1	0	1	5.04519	5/1943	99/9999	6/2008	1	99/9999	-1	99/9999	2
932	66	0	1	10	1	4		721	1	0	1	6.09224	3/1942	99/9999	6/2008	1	8/2011	2	10/2014	1
933	89	1	2	0	5	3		722	1	1	0	0.16973	3/1919	99/9999	6/2008	2	99/9999	-1	99/9999	2
934	67	0	2	9	2	4		723	1	0	0	5.24884	9/1941	99/9999	9/2008	1	99/9999	-1	99/9999	2
935	66	1	2	10	2	3		724	1	1	0	5.24161	6/1942	99/9999	9/2008	1	99/9999	-1	99/9999	2
936	67	0	1	12	2	3		725	1	0	1	5.48465	11/1940	10/2012	9/2008	1	8/2011	1	99/9999	3
937	67	0	1	9	2	3		726	1	0	1	5.48465	1/1941	99/9999	9/2008	1	8/2011	1	99/9999	2
938	65	0	2	12	0	2		727	1	0	0	5.04147	2/1943	99/9999	9/2008	1	99/9999	-1	99/9999	2
939	66	0	2	6	2	3		728	1	0	0	5.24161	1/1942	99/9999	9/2008	1	8/2011	1	11/2014	1
940	67	0	2	9	1	3		729	1	0	0	5.24884	11/1940	99/9999	9/2008	1	8/2011	1	99/9999	2
941	65	0	2	7	2	4		730	1	0	0	5.04147	11/1942	99/9999	9/2008	1	8/2011	1	11/2014	1
943	65	0	1	15	1	3		731	1	0	1	5.04519	4/1943	99/9999	9/2008	1	99/9999	-1	99/9999	2
944	92	1	2	2	4	4		732	0	1	0	0.07097	2/1916	1/2009	8/2008	2	99/9999	3	99/9999	3
945	95	0	2	0	4	3		733	0	0	0	0.04665	5/1913	1/2009	7/2008	1	99/9999	3	99/9999	3
946	92	0	2	0	5	4		734	1	0	0	0.0783	1/1916	11/2013	9/2008	2	8/2011	2	99/9999	3
947	88	0	2	5	5	3		735	1	0	0	0.23179	7/1919	2/2011	5/2008	2	99/9999	3	99/9999	3
948	91	0	1	6	2	3		736	1	0	1	0.06749	3/1917	99/9999	8/2008	2	8/2011	2	11/2014	2
952	88	0	1	0	4	3		737	0	0	1	0.1576	12/1919	2/2011	6/2008	1	99/9999	3	99/9999	3
963	89	0	2	0	4	4		738	0	0	0	0.21002	8/1919	99/9999	8/2008	1	8/2011	1	5/2014	2
966	96	0	1	9	0	3		739	1	0	1	0.02383	3/1912	12/2010	6/2008	1	99/9999	3	99/9999	3
984	91	1	1	1	4	3		740	0	1	1	0.05539	12/1916	5/2011	5/2008	1	99/9999	3	99/9999	3
985	98	1	1	16	0	2		741	1	1	1	0.00706	9/1910	99/9999	10/2008	1	8/2011	1	10/2014	2
987	89	0	1	0	4	2		742	0	0	1	0.13493	8/1918	10/2008	6/2008	1	99/9999	3	99/9999	3
988	94	0	1	2	4	4		743	0	0	1	0.02726	1/1914	99/9999	6/2008	1	99/9999	-1	99/9999	2
989	90	0	2	0	5	4		744	1	0	0	0.10082	5/1918	99/9999	6/2008	2	99/9999	-1	99/9999	2
991	92	0	2	0	2	3		745	1	0	0	0.0783	6/1916	7/2010	7/2008	1	99/9999	3	99/9999	3
992	90	1	2	12	1	3		746	1	1	0	0.10082	3/1918	99/9999	7/2008	1	99/9999	-1	99/9999	2
993	82	0	1	2	2	3		747	1	0	1	0.94616	8/1926	1/2010	8/2008	2	99/9999	3	99/9999	3
994	94	0	2	0	5	2		748	0	0	0	0.05116	3/1914	11/2011	8/2008	1	8/2011	2	99/9999	3
995	88	0	2	0	3	3		749	0	0	0	0.23179	6/1920	12/2009	8/2008	1	99/9999	3	99/9999	3
996	86	0	1	0	6	8		750	1	0	1	0.37984	9/1921	4/2011	8/2008	1	99/9999	3	99/9999	3
997	86	1	1	13	2	2		751	1	1	1	0.37984	3/1922	11/2013	6/2008	1	7/2011	2	99/9999	3
998	89	1	1	2	4	3		752	0	1	1	0.13493	8/1918	7/2008	6/2008	2	99/9999	3	99/9999	3
1010	94	1	2	0	5	3		753	1	1	0	0.04985	6/1914	9/2010	8/2008	2	99/9999	3	99/9999	3
1011	92	0	1	0	2	3		754	0	0	1	0.04728	3/1916	99/9999	7/2008	1	7/2011	2	5/2014	2
1012	91	1	1	12	4	3		755	0	1	1	0.06749	8/1917	10/2010	8/2008	1	99/9999	3	99/9999	3
1013	86	1	2	6	1	2		756	1	1	0	0.72879	6/1922	8/2012	7/2008	1	7/2011	2	99/9999	3
1014	92	1	1	4	4	2		757	0	1	1	0.05049	11/1915	7/2013	5/2008	1	8/2011	1	99/9999	3
1015	92	1	2	6	4	1		758	0	1	0	0.07097	7/1916	99/9999	7/2008	1	8/2011	2	5/2014	2
1021	72	1	2	6	0	3		759	1	1	0	3.47266	7/1936	99/9999	10/2008	1	8/2011	1	10/2014	1
1025	86	1	2	3	4	3		760	0	1	0	0.72879	3/1922	2/2010	8/2008	1	99/9999	3	99/9999	3
1026	80	1	2	3	4	3		761	0	1	0	1.6897	2/1928	99/9999	8/2008	1	99/9999	-1	99/9999	2
1027	80	1	2	3	5	5		762	0	1	0	1.6897	6/1928	99/9999	8/2008	1	9/2011	1	9/2014	1
1032	86	1	2	0	2	3		763	1	1	0	0.72879	3/1922	11/2013	10/2008	2	8/2011	2	99/9999	3
1044	93	0	1	4	0	3		764	0	0	1	0.02842	10/1914	7/2014	9/2008	2	9/2011	2	99/9999	3
1045	94	1	2	0	4	3		765	0	1	0	0.05116	10/1913	99/9999	9/2008	2	9/2011	2	9/2014	2
1046	94	1	1	7	3	3		766	0	1	1	0.02726	10/1914	8/2009	10/2008	1	99/9999	3	99/9999	3
1047	88	1	2	0	5	4		767	1	1	0	0.23179	7/1920	11/2009	10/2008	1	99/9999	3	99/9999	3
1048	93	1	1	6	0	3		768	0	1	1	0.03661	12/1914	99/9999	9/2008	2	9/2011	2	9/2014	2
1049	79	0	2	0	2	3		769	1	0	0	2.25884	8/1929	99/9999	10/2008	1	8/2011	2	5/2014	2
1050	90	1	2	0	4	3		770	0	1	0	0.12624	5/1918	2/2011	8/2008	2	9/2011	2	99/9999	3
1051	90	1	1	4	4	3		771	0	1	1	0.08242	2/1918	10/2009	9/2008	1	99/9999	3	99/9999	3
1052	80	1	1	4	2	2		772	1	1	1	1.0462	12/1927	6/2012	10/2008	1	8/2011	1	99/9999	3
1053	98	1	1	6	4	3		773	0	1	1	0.00664	1/1910	12/2009	9/2008	2	99/9999	3	99/9999	3
1054	81	1	2	9	1	2		774	1	1	0	1.53583	10/1927	99/9999	10/2008	2	8/2011	1	9/2014	2
1055	87	1	1	0	4	4		775	0	1	1	0.36833	7/1921	6/2011	9/2008	2	99/9999	3	99/9999	3
1056	83	1	1	6	4	3		776	0	1	1	0.83163	4/1925	1/2011	9/2008	2	99/9999	3	99/9999	3
1057	86	1	1	6	4	3		777	0	1	1	0.37984	10/1921	99/9999	8/2008	1	9/2011	2	99/9999	2
1058	78	0	1	5	2	2		778	1	0	1	2.35041	7/1930	99/9999	10/2008	1	8/2011	1	9/2014	1
1059	82	1	2	0	4	3		779	0	1	0	1.03816	7/1926	1/2014	8/2008	1	9/2011	1	99/9999	3
1060	85	1	2	0	4	3		780	0	1	0	0.65539	6/1923	2/2009	8/2008	1	99/9999	3	99/9999	3
1061	88	0	1	4	4	3		781	0	0	1	0.15028	6/1920	6/2011	8/2008	1	99/9999	3	99/9999	3
1062	81	1	2	0	4	4		782	0	1	0	1.53583	10/1926	99/9999	8/2008	2	99/9999	-1	99/9999	2
1063	91	1	2	0	5	3		783	0	1	0	0.09126	12/1916	99/9999	8/2008	1	99/9999	-1	99/9999	2
1064	84	1	1	6	2	2		784	0	1	1	0.62975	4/1924	99/9999	8/2008	1	9/2011	1	11/2014	2
1065	73	1	1	0	2	3		785	1	1	1	3.29815	4/1935	99/9999	10/2008	1	8/2011	1	9/2014	1
1066	80	0	1	4	2	2		786	0	0	1	1.1362	11/1927	99/9999	8/2008	1	8/2011	1	5/2014	1
1067	75	1	1	4	2	3		787	0	1	1	3.26937	6/1933	11/2010	8/2008	1	99/9999	3	99/9999	3
1068	73	0	1	12	4	3		788	0	0	1	3.34529	4/1935	99/9999	8/2008	1	8/2011	1	10/2014	1
1069	83	1	2	0	4	3		789	0	1	0	1.24137	4/1925	10/2011	8/2008	2	9/2011	2	99/9999	3
1070	76	0	1	16	0	3		790	1	0	1	2.36759	5/1932	99/9999	8/2008	1	9/2011	1	9/2014	1
1071	80	0	1	0	2	3		791	1	0	1	1.0462	6/1928	99/9999	10/2008	1	8/2011	1	9/2014	2
1072	82	0	1	6	1	2		792	0	0	1	0.739	7/1926	10/2010	9/2008	1	99/9999	3	99/9999	3
1073	81	0	2	2	2	3		793	1	0	0	1.53583	4/1927	99/9999	10/2008	1	8/2011	2	99/9999	2
1074	86	0	1	9	1	4		794	1	0	1	0.37984	5/1922	99/9999	10/2008	1	99/9999	-1	99/9999	2
1075	84	0	2	0	5	4		795	1	0	0	1.04594	2/1924	99/9999	10/2008	1	8/2011	1	9/2014	2
1076	74	1	1	8	1	2		796	0	1	1	2.99233	9/1933	99/9999	8/2008	1	9/2011	1	9/2014	1
1077	80	0	1	4	2	3		797	1	0	1	1.0462	11/1927	99/9999	10/2008	1	8/2011	1	5/2014	1
1078	71	1	2	4	4	2		798	0	1	0	3.61964	4/1937	99/9999	8/2008	1	9/2011	2	9/2014	1
1079	86	1	1	2	2	4		799	1	1	1	0.37984	7/1922	1/2012	10/2008	2	8/2011	2	99/9999	3
1080	77	0	1	6	4	3		800	0	0	1	3.39497	5/1931	4/2012	8/2008	1	9/2011	1	99/9999	3
1081	71	1	1	12	0	2		801	0	1	1	3.51848	5/1937	99/9999	8/2008	1	9/2011	1	9/2014	1
1082	72	0	2	3	4	3		802	0	0	0	3.47266	10/1935	1/2009	8/2008	1	99/9999	3	99/9999	3
1083	83	1	1	4	4	2		803	0	1	1	0.83163	4/1925	10/2012	8/2008	2	9/2011	1	99/9999	3
1084	85	0	2	0	5	3		804	0	0	0	0.69825	11/1922	11/2010	8/2008	2	99/9999	3	99/9999	3
1085	85	1	1	9	2	3		805	1	1	1	0.44569	11/1922	99/9999	5/2008	2	99/9999	-1	99/9999	2
1086	76	1	1	5	2	3		806	1	1	1	2.36759	1/1932	99/9999	5/2008	2	8/2011	2	5/2014	2
1087	79	0	2	0	2	3		807	1	0	0	2.25884	2/1929	3/2011	5/2008	2	99/9999	3	99/9999	3
1088	82	0	1	16	0	3		808	1	0	1	0.94616	7/1925	99/9999	6/2008	1	8/2011	1	99/9999	2
1089	80	1	1	12	0	3		809	1	1	1	1.0462	5/1928	99/9999	6/2008	1	99/9999	-1	99/9999	2
1090	81	0	2	0	2	4		810	1	0	0	1.53583	8/1926	99/9999	5/2008	1	8/2011	2	99/9999	2
1091	83	0	2	5	5	3		811	1	0	0	1.14791	7/1924	12/2010	6/2008	1	99/9999	3	99/9999	3
1092	74	1	1	6	0	3		812	1	1	1	2.99233	7/1933	99/9999	5/2008	1	8/2011	1	5/2014	2
1093	75	0	2	0	0	3		813	1	0	0	3.40975	6/1932	7/2011	5/2008	2	99/9999	3	99/9999	3
1094	85	0	2	0	2	3		814	1	0	0	0.65539	3/1923	99/9999	5/2008	2	8/2011	2	99/9999	2
1095	84	0	1	3	0	3		815	1	0	1	0.71893	4/1924	99/9999	5/2008	1	99/9999	-1	99/9999	2
1096	73	1	1	9	1	3		816	0	1	1	3.29815	4/1935	99/9999	6/2008	1	99/9999	-1	99/9999	2
1097	72	0	2	8	0	3		817	0	0	0	3.47266	1/1936	99/9999	6/2008	1	8/2011	2	5/2014	2
1098	81	0	1	0	4	3		818	0	0	1	1.13299	9/1926	99/9999	6/2008	1	99/9999	-1	99/9999	2
1099	72	0	1	6	2	3		819	0	0	1	3.58083	6/1936	99/9999	6/2008	1	8/2011	1	4/2014	2
1100	83	0	1	6	2	3		820	0	0	1	0.86958	1/1925	99/9999	6/2008	1	99/9999	-1	99/9999	2
1101	91	1	2	0	4	4		821	0	1	0	0.09126	3/1917	12/2010	6/2008	2	99/9999	3	99/9999	3
1102	82	1	2	0	4	3		822	0	1	0	1.20149	10/1925	6/2011	6/2008	2	8/2011	2	99/9999	2
1103	77	0	1	6	1	3		823	0	0	1	2.76659	7/1930	5/2010	6/2008	1	99/9999	3	99/9999	3
1104	80	0	1	2	1	3		824	0	0	1	1.1362	5/1928	99/9999	6/2008	1	8/2011	1	5/2014	2
1105	76	0	2	0	4	3		825	0	0	0	2.93018	10/1931	4/2011	6/2008	1	99/9999	3	99/9999	3
1106	74	0	1	12	0	2		826	1	0	1	2.99233	2/1934	99/9999	5/2008	1	8/2011	1	5/2014	1
1107	78	1	2	12	0	3		827	1	1	0	2.96344	5/1930	99/9999	6/2008	1	8/2011	2	5/2014	2
1108	77	1	1	17	0	3		828	1	1	1	3.39497	6/1931	99/9999	6/2008	1	8/2011	1	5/2014	1
1109	84	1	2	4	4	3		829	0	1	0	0.87446	11/1923	99/9999	6/2008	2	99/9999	-1	99/9999	2
1110	82	0	2	0	4	3		830	0	0	0	1.20149	9/1925	99/9999	6/2008	2	8/2011	1	5/2014	2
1111	77	1	2	9	1	2		831	1	1	0	2.74412	2/1931	99/9999	7/2008	1	7/2011	1	6/2014	2
1112	74	0	2	0	2	3		832	1	0	0	2.7279	8/1933	99/9999	5/2008	1	7/2011	1	5/2014	2
1113	84	0	1	6	2	2		833	1	0	1	0.71893	3/1924	99/9999	8/2008	1	7/2011	2	99/9999	2
1114	82	1	1	9	1	3		834	1	1	1	0.94616	6/1925	99/9999	5/2008	2	7/2011	2	5/2014	2
1115	71	0	2	4	4	3		835	0	0	0	3.61964	5/1937	99/9999	6/2008	1	8/2011	1	99/9999	2
1116	71	0	1	6	4	3		836	0	0	1	3.97698	10/1936	99/9999	6/2008	1	7/2011	1	5/2014	1
1117	74	1	1	16	2	3		837	0	1	1	2.99233	8/1933	99/9999	6/2008	1	7/2011	2	5/2014	2
1118	73	1	2	8	2	2		838	0	1	0	4.39418	10/1934	99/9999	6/2008	1	7/2011	2	99/9999	2
1119	72	1	1	9	2	3		839	1	1	1	3.58083	8/1935	99/9999	6/2008	1	8/2011	1	99/9999	2
1120	71	1	2	5	5	3		840	1	1	0	4.53475	2/1937	10/2012	8/2008	1	8/2011	1	99/9999	3
1121	72	0	1	6	2	3		841	1	0	1	3.58083	11/1935	99/9999	9/2008	1	8/2011	1	99/9999	2
1122	76	0	1	9	2	2		842	1	0	1	2.36759	4/1932	99/9999	8/2008	1	8/2011	1	11/2014	1
1123	72	1	1	12	0	3		843	1	1	1	3.58083	9/1935	99/9999	8/2008	1	8/2011	1	11/2014	1
1124	83	0	2	0	4	3		844	0	0	0	1.24137	5/1925	3/2013	7/2008	1	7/2011	2	99/9999	3
1125	79	0	2	1	4	3		845	0	0	0	2.10308	6/1929	99/9999	7/2008	1	8/2011	1	10/2014	1
1126	74	0	1	0	4	5		846	0	0	1	2.99481	3/1934	99/9999	7/2008	1	8/2011	2	10/2014	2
1127	76	1	2	0	4	3		847	0	1	0	2.93018	7/1931	99/9999	6/2008	1	9/2011	1	99/9999	2
1128	73	0	2	0	4	3		848	0	0	0	3.34894	9/1934	99/9999	6/2008	1	8/2011	1	11/2014	1
1129	78	0	2	0	4	4		849	0	0	0	3.38025	6/1930	5/2011	6/2008	2	99/9999	3	99/9999	3
1130	71	0	1	6	0	3		850	0	0	1	3.97698	3/1937	5/2013	6/2008	1	8/2011	1	99/9999	3
1131	74	0	1	6	4	5		851	0	0	1	2.99481	4/1934	3/2014	6/2008	1	8/2011	2	99/9999	3
1133	79	1	1	4	4	3		852	0	1	1	1.6453	9/1928	99/9999	8/2008	1	8/2011	1	11/2014	1
1134	80	1	2	0	4	3		853	0	1	0	1.4957	1/1928	99/9999	7/2008	1	8/2011	1	11/2014	1
1135	74	1	1	9	1	3		854	1	1	1	2.99233	7/1933	99/9999	5/2008	1	8/2011	1	5/2014	1
1136	84	0	1	2	1	2		855	1	0	1	0.71893	2/1924	99/9999	5/2008	2	99/9999	-1	99/9999	2
1138	71	0	2	0	2	3		856	1	0	0	4.53475	8/1936	99/9999	5/2008	2	8/2011	1	5/2014	1
1139	80	0	1	2	2	3		857	1	0	1	1.0462	8/1927	99/9999	5/2008	2	8/2011	2	99/9999	2
1140	74	0	2	6	2	1		858	1	0	0	2.7279	3/1934	99/9999	5/2008	2	8/2011	1	5/2014	1
1141	85	0	2	0	4	4		859	0	0	0	0.69825	10/1922	99/9999	5/2008	1	99/9999	-1	99/9999	2
1142	75	0	1	4	4	2		860	0	0	1	3.26937	1/1933	99/9999	5/2008	1	8/2011	1	5/2014	1
1143	81	1	2	0	4	3		861	0	1	0	1.17534	11/1926	99/9999	6/2008	1	8/2011	1	5/2014	2
1144	75	0	2	0	4	2		862	0	0	0	4.00179	6/1932	99/9999	5/2008	1	8/2011	1	5/2014	2
1145	76	0	2	0	4	1		863	0	0	0	2.93018	3/1932	99/9999	5/2008	1	8/2011	2	5/2014	2
1146	79	1	1	6	4	2		864	0	1	1	1.6453	4/1929	7/2010	5/2008	1	99/9999	3	99/9999	3
1147	76	1	1	0	4	4		865	0	1	1	2.69727	4/1932	99/9999	6/2008	1	8/2011	1	5/2014	1
1148	73	0	1	6	4	4		866	0	0	1	3.34529	12/1934	99/9999	5/2008	1	8/2011	1	5/2014	1
1149	73	0	2	0	4	2		867	0	0	0	3.34894	5/1935	99/9999	5/2008	1	8/2011	1	5/2014	2
1150	77	0	2	0	4	3		868	0	0	0	2.37667	9/1930	6/2012	6/2008	1	8/2011	2	99/9999	3
1151	78	0	2	0	4	4		869	0	0	0	3.38025	4/1930	1/2012	5/2008	1	8/2011	2	99/9999	3
1152	77	0	1	0	4	3		870	0	0	1	2.76659	11/1930	99/9999	5/2008	1	7/2011	1	5/2014	2
1153	80	0	2	0	4	1		871	0	0	0	1.4957	3/1928	99/9999	5/2008	1	99/9999	-1	99/9999	2
1154	83	1	1	0	4	3		872	0	1	1	0.83163	2/1925	99/9999	5/2008	1	8/2011	1	5/2014	1
1155	82	0	2	0	4	2		873	0	0	0	1.20149	4/1926	11/2013	5/2008	1	8/2011	1	99/9999	3
1156	83	0	2	4	4	4		874	0	0	0	1.24137	2/1925	99/9999	5/2008	1	8/2011	1	5/2014	1
1157	72	1	2	6	1	3		875	1	1	0	3.47266	5/1936	99/9999	7/2008	2	7/2011	2	5/2014	2
1158	74	1	2	0	2	4		876	1	1	0	2.7279	1/1934	99/9999	7/2008	1	7/2011	1	5/2014	1
1159	84	1	1	15	0	3		877	0	1	1	0.71893	9/1923	99/9999	7/2008	1	7/2011	1	5/2014	2
1160	85	0	2	0	4	4		878	0	0	0	0.65539	5/1923	6/2012	8/2008	1	7/2011	2	99/9999	3
1161	85	0	1	4	4	3		879	0	0	1	0.38491	10/1922	99/9999	8/2008	1	7/2011	2	5/2014	2
1162	73	0	1	6	4	3		880	0	0	1	3.34529	12/1934	99/9999	8/2008	1	7/2011	1	5/2014	1
1163	80	1	2	0	4	3		881	0	1	0	1.4957	12/1927	10/2009	7/2008	2	99/9999	3	99/9999	3
1164	75	1	1	6	4	3		882	0	1	1	3.26937	10/1932	99/9999	8/2008	1	7/2011	1	5/2014	1
1165	73	1	1	0	4	3		883	0	1	1	3.34529	5/1935	99/9999	8/2008	1	8/2011	1	5/2014	-1
1166	82	0	2	4	2	3		884	0	0	0	1.20149	8/1926	99/9999	8/2008	1	99/9999	-1	99/9999	2
1167	78	0	2	1	5	3		885	0	0	0	3.38025	12/1929	2/2010	8/2008	1	99/9999	3	99/9999	3
1168	71	1	2	0	4	3		886	0	1	0	3.61964	10/1936	99/9999	8/2008	1	7/2011	1	5/2014	1
1169	77	0	1	0	4	3		887	0	0	1	2.76659	7/1931	10/2013	8/2008	1	8/2011	1	99/9999	3
1170	78	0	1	6	8	1		888	1	0	1	2.35041	10/1929	99/9999	5/2008	2	8/2011	1	5/2014	1
1171	74	1	1	9	2	3		889	1	1	1	2.99233	12/1933	2/2014	7/2008	1	7/2011	1	99/9999	3
1172	75	0	2	0	4	3		890	0	0	0	4.00179	10/1932	9/2009	7/2008	1	99/9999	3	99/9999	3
1173	71	0	1	6	4	3		891	0	0	1	3.97698	5/1937	99/9999	6/2008	1	7/2011	1	5/2014	2
1174	80	1	1	8	2	3		892	0	1	1	1.0462	8/1927	99/9999	6/2008	1	7/2011	1	99/9999	2
1175	88	0	2	99	9	3		893	0	0	0	0.23179	8/1919	3/2009	6/2008	1	99/9999	3	99/9999	3
1176	80	0	2	0	2	5		894	1	0	0	1.6897	7/1927	6/2008	5/2008	2	99/9999	3	99/9999	3
1177	92	0	1	0	2	2		895	1	0	1	0.04728	5/1916	99/9999	7/2008	2	8/2011	2	5/2014	2
1178	65	0	1	9	2	3		896	1	0	1	5.04519	1/1943	99/9999	7/2008	1	8/2011	1	5/2014	1
1179	83	1	1	3	4	2		897	0	1	1	0.83163	5/1925	99/9999	5/2008	1	8/2011	1	5/2014	1
1180	89	1	1	2	4	4		898	0	1	1	0.13493	8/1919	99/9999	8/2008	1	8/2011	1	5/2014	2
1181	92	0	1	0	4	3		899	0	0	1	0.04728	4/1916	11/2008	8/2008	2	99/9999	3	99/9999	3
1182	92	1	2	0	7	3		900	1	1	0	0.0783	5/1916	99/9999	7/2008	1	7/2011	2	5/2014	2
1183	89	0	2	0	7	3		901	1	0	0	0.16973	9/1918	99/9999	7/2008	1	7/2011	2	5/2014	2
1184	96	1	2	0	4	4		902	1	1	0	0.03832	8/1912	99/9999	8/2008	2	9/2011	2	99/9999	2
1185	89	1	1	0	4	3		903	0	1	1	0.13493	2/1919	10/2009	6/2008	2	99/9999	3	99/9999	3
1186	90	0	2	0	4	3		904	0	0	0	0.12624	2/1918	3/2011	5/2008	2	99/9999	3	99/9999	3
1187	90	1	1	4	4	3		905	0	1	1	0.08242	9/1917	1/2013	5/2008	1	7/2011	2	99/9999	3
1188	88	0	2	0	5	4		906	1	0	0	0.23179	3/1920	4/2013	7/2008	1	7/2011	1	99/9999	3
1189	93	0	1	2	6	3		907	1	0	1	0.02842	4/1915	3/2010	5/2008	2	99/9999	3	99/9999	3
1190	95	0	2	0	5	4		908	1	0	0	0.04229	6/1913	9/2013	6/2008	2	8/2011	2	99/9999	3
1191	89	0	2	0	5	3		909	1	0	0	0.16973	7/1918	4/2009	5/2008	2	99/9999	3	99/9999	3
1192	98	0	2	0	4	5		910	1	0	0	0.01122	7/1910	4/2014	10/2008	2	8/2011	2	99/9999	3
1193	93	1	1	5	2	3		911	1	1	1	0.02842	11/1914	99/9999	8/2008	1	99/9999	-1	99/9999	2
1194	95	1	1	4	4	3		912	0	1	1	0.02956	8/1913	4/2010	8/2008	2	99/9999	3	99/9999	3
1195	98	1	1	4	4	5		913	1	1	1	0.00706	12/1909	8/2014	10/2008	1	8/2011	1	99/9999	3
1196	89	0	2	0	4	3		914	0	0	0	0.21002	2/1919	1/2013	8/2008	2	9/2011	2	99/9999	3
1197	91	0	2	0	4	3		915	0	0	0	0.09768	3/1917	99/9999	8/2008	1	9/2011	1	99/9999	2
1198	88	1	1	10	2	2		916	1	1	1	0.15028	12/1919	10/2010	10/2008	1	99/9999	3	99/9999	3
1199	94	0	1	5	4	3		917	0	0	1	0.02726	3/1914	8/2011	6/2008	2	7/2011	2	99/9999	3
1200	94	0	1	2	4	3		918	0	0	1	0.02726	10/1913	4/2011	6/2008	1	99/9999	3	99/9999	3
1201	94	0	2	0	4	3		919	0	0	0	0.05116	2/1914	11/2011	6/2008	1	7/2011	2	99/9999	3
1202	93	1	1	4	4	3		920	0	1	1	0.03661	2/1915	11/2010	6/2008	1	99/9999	3	99/9999	3
1203	92	0	2	0	4	3		921	0	0	0	0.07097	8/1915	9/2009	6/2008	2	99/9999	3	99/9999	3
1204	88	0	1	4	4	4		922	0	0	1	0.1576	11/1919	6/2008	6/2008	2	99/9999	3	99/9999	3
1205	97	0	1	12	4	5		923	0	0	1	0.02411	8/1910	12/2010	7/2008	1	99/9999	3	99/9999	3
1206	95	0	2	0	4	2		924	1	0	0	0.04229	10/1912	99/9999	7/2008	1	99/9999	-1	99/9999	2
1207	98	1	2	0	4	3		925	0	1	0	0.01122	6/1910	12/2008	7/2008	2	99/9999	3	99/9999	3
1208	94	0	2	0	5	1		926	1	0	0	0.04985	3/1914	8/2008	7/2008	2	99/9999	3	99/9999	3
1209	93	0	1	9	2	3		927	1	0	1	0.02842	4/1915	1/2009	7/2008	2	99/9999	3	99/9999	3
1210	88	0	2	0	4	3		928	0	0	0	0.35815	9/1919	3/2012	8/2008	1	8/2011	2	99/9999	3
1211	73	1	2	0	4	3		929	0	1	0	3.34894	12/1934	99/9999	8/2008	1	7/2011	1	11/2014	1
1212	71	1	2	0	4	2		930	0	1	0	3.61964	9/1937	99/9999	9/2008	2	99/9999	-1	99/9999	2
1213	82	0	1	0	4	3		931	0	0	1	0.739	4/1926	1/2014	8/2008	1	8/2011	1	99/9999	3
1214	81	0	2	0	4	3		932	0	0	0	1.17534	5/1927	99/9999	8/2008	1	99/9999	-1	99/9999	2
1215	78	0	2	0	2	3		933	1	0	0	2.96344	8/1929	99/9999	5/2008	1	8/2011	1	99/9999	2
1216	79	0	2	0	4	3		934	0	0	0	2.10308	11/1928	99/9999	8/2008	1	99/9999	-1	99/9999	2
1217	99	0	1	0	4	2		935	0	0	1	0.0084	11/1908	99/9999	8/2008	2	99/9999	-1	99/9999	2
1218	97	0	2	0	4	3		936	0	0	0	0.02577	2/1911	9/2009	6/2008	1	99/9999	3	99/9999	3
1221	89	0	2	0	5	3		937	1	0	0	0.16973	5/1919	1/2012	5/2008	2	8/2011	1	99/9999	3
1222	94	1	1	0	4	1		938	0	1	1	0.02726	11/1913	2/2012	6/2008	1	8/2011	2	99/9999	3
1223	93	0	1	4	4	3		939	0	0	1	0.03661	12/1914	99/9999	6/2008	1	8/2011	1	5/2014	2
1224	94	0	2	0	5	3		940	1	0	0	0.04985	12/1913	99/9999	5/2008	2	99/9999	-1	99/9999	2
1225	94	0	2	0	4	3		941	0	0	0	0.05116	5/1914	3/2014	7/2008	1	8/2011	2	99/9999	3
1226	96	1	2	0	5	3		942	0	1	0	0.04033	4/1912	99/9999	6/2008	2	99/9999	-1	99/9999	2
1227	94	0	1	0	4	3		943	0	0	1	0.02726	3/1914	99/9999	5/2008	2	99/9999	-1	99/9999	2
1228	93	0	2	0	2	3		944	1	0	0	0.06022	11/1914	99/9999	5/2008	2	99/9999	-1	99/9999	2
1229	97	0	2	0	3	3		945	1	0	0	0.02497	10/1910	99/9999	6/2008	2	8/2011	2	5/2014	2
1230	89	0	2	0	4	3		946	1	0	0	0.16973	11/1918	99/9999	5/2008	2	99/9999	-1	99/9999	2
1231	96	0	1	0	2	3		947	0	0	1	0.02931	4/1912	99/9999	6/2008	1	99/9999	-1	99/9999	2
1232	89	0	2	0	5	3		948	1	0	0	0.16973	6/1919	12/2010	6/2008	2	99/9999	3	99/9999	3
1233	91	0	2	0	5	4		949	1	0	0	0.09768	10/1917	2/2009	11/2008	2	99/9999	3	99/9999	3
1234	99	0	2	0	5	5		950	1	0	0	0.01115	11/1908	2/2009	7/2008	1	99/9999	3	99/9999	3
1235	89	1	1	0	4	4		951	0	1	1	0.13493	7/1919	8/2008	7/2008	1	99/9999	3	99/9999	3
1236	93	0	2	0	4	3		952	1	0	0	0.06022	5/1915	6/2013	6/2008	2	7/2011	2	99/9999	3
1237	95	1	1	0	4	3		953	0	1	1	0.02956	4/1913	11/2013	6/2008	1	8/2011	2	99/9999	3
1239	93	0	1	0	4	3		954	1	0	1	0.02842	5/1915	3/2010	5/2008	2	99/9999	3	99/9999	3
1241	69	1	1	6	2	3		955	0	1	1	3.51939	6/1939	99/9999	8/2008	1	9/2011	1	9/2014	1
1242	70	1	1	12	0	3		956	1	1	1	3.96843	12/1937	99/9999	10/2008	1	8/2011	1	99/9999	2
1245	69	0	2	6	4	3		957	0	0	0	3.58324	3/1939	99/9999	6/2008	1	7/2011	1	5/2014	2
1246	90	1	2	0	4	3		958	0	1	0	0.12624	3/1918	99/9999	8/2008	2	9/2011	2	9/2014	2
1247	68	1	1	12	4	3		959	0	1	1	4.81175	3/1940	9/2012	6/2008	1	7/2011	2	99/9999	3
1248	70	1	1	9	2	3		960	1	1	1	3.96843	12/1937	99/9999	6/2008	1	8/2011	-1	99/9999	2
1249	70	1	2	4	2	3		961	1	1	0	4.95431	5/1938	99/9999	5/2008	2	99/9999	-1	99/9999	2
1250	69	1	1	6	2	3		962	1	1	1	3.51939	1/1939	99/9999	5/2008	1	99/9999	-1	99/9999	2
1252	85	1	1	0	2	3		963	0	1	1	0.44569	12/1922	99/9999	8/2008	1	9/2011	-1	9/2014	1
1253	84	1	1	6	2	3		964	0	1	1	0.62975	2/1924	10/2010	8/2008	2	99/9999	3	99/9999	3
1254	68	0	1	6	8	4		965	0	0	1	4.81175	4/1940	99/9999	6/2008	1	7/2011	1	5/2014	2
1255	68	0	2	4	4	3		966	0	0	0	5.63908	4/1940	99/9999	6/2008	1	7/2011	1	5/2014	-1
1256	70	1	2	6	2	2		967	0	1	0	4.95431	10/1937	99/9999	6/2008	1	8/2011	1	5/2014	1
1257	69	0	1	17	0	3		968	1	0	1	3.51939	5/1939	99/9999	10/2008	1	8/2011	1	10/2014	1
1258	70	1	1	16	0	3		969	1	1	1	3.96843	7/1938	12/2012	10/2008	1	8/2011	2	99/9999	3
1259	68	1	2	6	4	2		970	1	1	0	4.62606	11/1939	99/9999	10/2008	1	99/9999	-1	99/9999	2
1260	69	1	2	5	2	2		971	1	1	0	3.01906	12/1938	99/9999	10/2008	1	8/2011	1	9/2014	2
1261	70	0	1	15	0	2		972	1	0	1	3.96843	2/1938	99/9999	8/2008	1	8/2011	1	10/2014	1
1263	70	1	2	0	4	4		973	0	1	0	4.95431	5/1938	8/2009	8/2008	1	99/9999	3	99/9999	3
1264	85	0	2	6	2	3		974	1	0	0	0.65539	1/1923	12/2010	10/2008	1	99/9999	3	99/9999	3
1266	70	0	1	9	2	3		975	1	0	1	3.96843	4/1938	3/2009	7/2008	1	99/9999	3	99/9999	3
1268	83	1	2	4	4	5		976	1	1	0	1.14791	12/1924	99/9999	8/2008	2	9/2011	1	99/9999	2
1270	84	0	1	6	2	8		977	1	0	1	0.71893	12/1923	99/9999	10/2008	1	9/2011	2	9/2014	1
1273	84	0	1	0	4	3		978	0	0	1	0.62975	2/1924	5/2014	6/2008	1	7/2011	2	99/9999	3
1274	84	1	1	6	2	2		979	1	1	1	0.71893	1/1924	3/2014	5/2008	1	8/2011	2	99/9999	3
1275	70	0	1	19	0	2		980	1	0	1	3.96843	12/1937	99/9999	5/2008	1	8/2011	1	5/2014	2
1276	85	0	1	10	8	4		981	0	0	1	0.38491	3/1923	6/2009	5/2008	1	99/9999	3	99/9999	3
1277	83	1	2	0	2	3		982	1	1	0	1.14791	10/1925	99/9999	10/2008	1	99/9999	-1	99/9999	2
1278	81	0	1	9	1	3		983	1	0	1	1.13299	10/1927	99/9999	10/2008	1	99/9999	-1	99/9999	2
1279	78	1	1	3	2	4		984	1	1	1	2.35041	6/1930	99/9999	10/2008	2	99/9999	-1	99/9999	2
1280	72	1	1	6	2	3		985	1	1	1	3.58083	4/1936	4/2009	10/2008	1	99/9999	3	99/9999	3
1281	89	1	1	0	2	3		986	1	1	1	0.12254	3/1919	1/2010	7/2008	1	99/9999	3	99/9999	3
1282	95	1	1	4	2	4		987	1	1	1	0.02451	10/1912	2/2012	7/2008	2	8/2011	2	99/9999	3
1283	70	0	1	4	4	3		988	0	0	1	4.02846	3/1938	99/9999	5/2008	1	8/2011	1	5/2014	1
1284	72	0	2	2	3	3		989	1	0	0	3.47266	9/1935	99/9999	5/2008	1	8/2011	2	5/2014	1
1285	74	0	2	17	0	3		990	1	0	0	2.7279	8/1933	99/9999	5/2008	1	9/2011	1	5/2014	2
1286	68	0	1	12	1	3		991	1	0	1	5.65616	12/1939	99/9999	5/2008	1	8/2011	1	5/2014	1
1287	78	1	1	0	8	3		992	1	1	1	2.35041	4/1930	99/9999	6/2008	1	8/2011	1	5/2014	2
1288	74	0	1	6	2	2		993	1	0	1	2.99233	6/1933	99/9999	5/2008	1	8/2011	1	99/9999	2
1289	69	0	2	6	2	3		994	1	0	0	3.01906	4/1939	99/9999	5/2008	1	8/2011	1	99/9999	2
1290	72	1	2	6	2	3		995	1	1	0	3.47266	5/1936	99/9999	5/2008	1	8/2011	-1	99/9999	2
1291	73	0	1	6	2	3		996	1	0	1	3.29815	11/1934	99/9999	5/2008	1	8/2011	2	5/2014	2
1292	86	0	1	6	2	1		997	0	0	1	0.32008	5/1922	7/2010	6/2008	1	99/9999	3	99/9999	3
1293	71	1	2	12	0	3		998	0	1	0	3.61964	7/1937	99/9999	9/2008	2	99/9999	-1	99/9999	2
1294	70	1	2	1	4	4		999	0	1	0	4.55299	12/1937	99/9999	8/2008	1	7/2011	1	99/9999	2
1295	68	1	1	9	4	4		1000	0	1	1	4.81175	11/1939	10/2010	6/2008	1	99/9999	3	99/9999	3
1296	69	1	2	0	4	4		1001	0	1	0	3.58324	12/1938	4/2011	6/2008	1	99/9999	3	99/9999	3
1297	69	1	1	6	4	3		1002	0	1	1	3.26136	4/1939	99/9999	6/2008	1	8/2011	1	5/2014	1
1298	91	1	2	3	3	3		1003	1	1	0	0.09768	10/1916	1/2010	5/2008	2	99/9999	3	99/9999	3
1299	79	0	2	0	2	3		1004	1	0	0	2.25884	9/1928	99/9999	6/2008	1	8/2011	2	5/2014	2
1300	69	1	2	0	2	2		1005	1	1	0	3.01906	7/1938	99/9999	5/2008	1	8/2011	1	5/2014	1
1301	72	0	1	6	4	5		1006	0	0	1	3.61573	8/1936	2/2010	8/2008	2	99/9999	3	99/9999	3
1302	77	0	2	3	4	3		1007	0	0	0	2.37667	10/1930	99/9999	5/2008	1	7/2011	1	5/2014	1
1303	75	0	1	4	4	3		1008	0	0	1	3.26937	2/1933	99/9999	5/2008	1	8/2011	1	5/2014	1
1304	75	0	1	6	1	3		1009	1	0	1	3.7494	7/1933	99/9999	10/2008	1	8/2011	-1	10/2014	1
1306	69	0	2	4	8	5		1010	1	0	0	3.01906	12/1938	99/9999	5/2008	1	99/9999	-1	99/9999	2
1307	70	1	1	6	2	3		1011	1	1	1	3.96843	6/1938	99/9999	6/2008	1	99/9999	-1	99/9999	2
1308	81	0	2	0	2	3		1012	1	0	0	1.53583	9/1926	99/9999	6/2008	2	99/9999	-1	99/9999	2
1309	69	0	2	6	2	3		1013	1	0	0	3.01906	7/1938	99/9999	5/2008	1	99/9999	-1	99/9999	2
1310	69	0	1	12	0	3		1014	1	0	1	3.51939	1/1939	99/9999	5/2008	1	8/2011	1	99/9999	2
1311	71	1	2	0	2	3		1015	1	1	0	4.53475	5/1937	99/9999	6/2008	1	99/9999	-1	99/9999	2
1312	69	0	1	12	6	2		1016	1	0	1	3.51939	1/1939	99/9999	10/2008	1	8/2011	1	99/9999	2
1313	73	0	2	6	2	4		1017	1	0	0	4.39418	4/1935	3/2012	10/2008	1	8/2011	1	99/9999	3
1314	70	1	2	6	2	3		1018	1	1	0	4.95431	11/1937	7/2014	10/2008	1	8/2011	1	99/9999	3
1315	70	1	2	0	2	3		1019	1	1	0	4.95431	4/1938	99/9999	8/2008	1	8/2011	1	9/2014	1
1316	80	1	2	8	2	3		1020	1	1	0	1.6897	1/1928	99/9999	10/2008	2	8/2011	2	10/2014	2
1317	69	1	2	16	1	3		1021	1	1	0	3.01906	9/1939	99/9999	10/2008	1	99/9999	-1	99/9999	2
1318	76	1	2	10	1	2		1022	1	1	0	4.06544	5/1932	99/9999	10/2008	1	99/9999	-1	99/9999	2
1319	81	1	2	12	0	3		1023	1	1	0	1.53583	9/1927	99/9999	10/2008	2	8/2011	2	10/2014	2
1320	92	1	1	0	2	3		1024	1	1	1	0.04728	10/1915	2/2012	7/2008	1	8/2011	1	99/9999	3
1321	90	1	2	0	2	3		1025	1	1	0	0.10082	2/1918	99/9999	7/2008	1	7/2011	2	5/2014	2
1322	68	1	1	8	2	3		1026	0	1	1	5.65616	4/1940	99/9999	6/2008	1	99/9999	-1	99/9999	2
1323	69	1	1	16	1	3		1027	1	1	1	3.51939	7/1939	99/9999	8/2008	1	8/2011	1	9/2014	1
1324	68	0	1	6	2	3		1028	1	0	1	5.65616	4/1940	7/2012	10/2008	1	8/2011	1	99/9999	3
1325	70	1	1	12	1	3		1029	1	1	1	3.96843	5/1938	99/9999	6/2008	2	8/2011	2	5/2014	2
1326	72	1	1	6	0	3		1030	1	1	1	3.58083	5/1936	99/9999	5/2008	1	99/9999	-1	99/9999	2
1327	68	0	2	5	2	3		1031	1	0	0	4.62606	9/1939	99/9999	5/2008	1	8/2011	-1	5/2014	1
1328	73	1	2	0	2	3		1032	1	1	0	4.39418	8/1934	99/9999	5/2008	1	9/2011	1	99/9999	2
1329	77	0	2	6	2	3		1033	1	0	0	2.74412	12/1930	99/9999	5/2008	1	99/9999	-1	99/9999	2
1330	76	0	1	10	1	2		1034	1	0	1	2.36759	10/1931	99/9999	5/2008	2	7/2011	2	5/2014	2
1331	71	0	1	9	1	3		1035	1	0	1	3.51848	10/1936	11/2013	6/2008	2	8/2011	2	99/9999	3
1332	69	0	1	8	0	4		1036	1	0	1	3.51939	9/1938	99/9999	6/2008	1	8/2011	1	10/2014	1
1333	71	1	2	4	2	3		1037	0	1	0	3.61964	2/1937	99/9999	8/2008	1	99/9999	-1	99/9999	2
1335	76	0	2	3	2	3		1038	0	0	0	2.93018	3/1932	10/2010	8/2008	1	99/9999	3	99/9999	3
1336	69	1	2	6	4	3		1039	0	1	0	3.58324	3/1939	99/9999	5/2008	1	8/2011	1	5/2014	1
1337	73	0	2	6	4	5		1040	0	0	0	3.34894	7/1934	99/9999	6/2008	2	99/9999	-1	99/9999	2
1338	69	0	1	6	4	3		1041	0	0	1	3.26136	7/1938	99/9999	6/2008	1	8/2011	-1	4/2014	1
1339	81	1	1	12	0	2		1042	0	1	1	0.94896	2/1927	3/2009	6/2008	1	99/9999	3	99/9999	3
1340	66	1	2	14	2	2		1043	1	1	0	5.24161	3/1942	99/9999	5/2008	1	99/9999	-1	99/9999	2
1341	66	0	2	16	0	2		1044	1	0	0	5.24161	10/1941	99/9999	5/2008	1	99/9999	-1	99/9999	2
1342	66	0	2	6	3	5		1045	1	0	0	5.24161	6/1941	99/9999	5/2008	1	7/2011	1	99/9999	2
1343	91	1	2	0	4	5		1046	1	1	0	0.09768	7/1917	5/2012	8/2008	2	7/2011	2	99/9999	3
1344	90	0	2	0	7	3		1047	1	0	0	0.10082	6/1918	3/2013	6/2008	2	7/2011	2	99/9999	3
1345	93	1	2	0	4	2		1048	1	1	0	0.06022	6/1915	5/2011	8/2008	1	99/9999	3	99/9999	3
1346	92	0	1	3	2	3		1049	1	0	1	0.04728	2/1916	1/2011	6/2008	2	99/9999	3	99/9999	3
1348	92	1	1	0	2	3		1050	1	1	1	0.04728	9/1915	1/2009	6/2008	1	99/9999	3	99/9999	3
1349	87	0	2	0	4	5		1051	0	0	0	0.44921	10/1920	2/2014	6/2008	2	7/2011	2	99/9999	3
1350	80	0	1	2	2	3		1052	1	0	1	1.0462	6/1928	99/9999	7/2008	1	7/2011	2	5/2014	2
1351	86	0	1	2	2	3		1053	1	0	1	0.37984	6/1922	99/9999	7/2008	2	99/9999	-1	99/9999	2
1352	92	0	1	0	2	3		1054	1	0	1	0.04728	9/1915	99/9999	7/2008	1	8/2011	1	5/2014	2
1353	94	0	2	0	5	4		1055	1	0	0	0.04985	6/1914	99/9999	7/2008	1	7/2011	1	5/2014	2
1354	80	1	1	9	2	2		1056	1	1	1	1.0462	11/1927	99/9999	7/2008	1	7/2011	1	5/2014	1
1355	86	0	2	0	4	3		1057	0	0	0	0.54533	3/1922	6/2010	7/2008	1	99/9999	3	99/9999	3
1356	67	0	1	12	0	1		1058	0	0	1	5.20501	6/1941	99/9999	7/2008	1	7/2011	1	5/2014	-1
1357	65	1	1	9	4	3		1059	0	1	1	8.22106	6/1943	99/9999	7/2008	1	7/2011	2	5/2014	1
1358	81	1	1	0	2	2		1060	1	1	1	1.13299	6/1927	99/9999	7/2008	1	7/2011	2	5/2014	2
1360	84	0	1	0	4	3		1061	1	0	1	0.71893	7/1924	4/2012	7/2008	1	7/2011	2	99/9999	3
1362	99	1	2	0	4	3		1062	1	1	0	0.01115	11/1908	9/2009	7/2008	1	99/9999	3	99/9999	3
1364	94	1	1	5	6	2		1063	1	1	1	0.02851	6/1914	3/2010	8/2008	1	99/9999	3	99/9999	3
1380	91	1	2	0	4	3		1064	1	1	0	0.09768	2/1917	5/2009	5/2008	1	99/9999	3	99/9999	3
1387	89	0	1	2	4	8		1065	0	0	1	0.13493	4/1919	9/2010	7/2008	1	99/9999	3	99/9999	3
1391	98	1	2	0	5	2		1066	1	1	0	0.01122	11/1909	5/2010	6/2008	2	99/9999	3	99/9999	3
1394	89	1	2	4	2	3		1067	1	1	0	0.16973	4/1919	99/9999	9/2008	1	9/2011	1	5/2014	1
1397	96	0	1	6	2	1		1068	1	0	1	0.02383	1/1912	99/9999	8/2008	2	99/9999	-1	99/9999	2
1398	66	0	2	2	5	3		1069	0	0	0	5.24161	3/1942	99/9999	8/2008	2	7/2011	2	5/2014	2
1399	67	0	1	4	2	3		1070	0	0	1	5.48465	6/1941	99/9999	8/2008	1	7/2011	1	5/2014	1
1400	66	0	2	0	2	3		1071	0	0	0	4.95556	2/1942	99/9999	8/2008	1	7/2011	1	99/9999	2
1401	96	1	1	6	0	3		1072	1	1	1	0.02383	3/1912	99/9999	8/2008	1	7/2011	2	5/2014	1
1402	82	0	1	0	2	3		1073	0	0	1	0.94616	7/1926	99/9999	8/2008	1	7/2011	1	5/2014	2
1403	94	0	2	3	2	3		1074	1	0	0	0.04985	11/1913	11/2008	8/2008	2	99/9999	3	99/9999	3
1404	88	0	1	10	2	3		1075	0	0	1	0.1576	2/1920	4/2014	8/2008	1	7/2011	1	99/9999	3
1405	93	0	2	0	4	3		1076	0	0	0	0.06757	10/1914	99/9999	8/2008	1	7/2011	2	5/2014	1
1406	81	1	1	6	2	3		1077	0	1	1	1.13299	5/1927	99/9999	8/2008	1	99/9999	-1	99/9999	2
1412	91	1	1	0	4	2		1078	0	1	1	0.05539	8/1917	11/2009	8/2008	1	99/9999	3	99/9999	3
1413	91	1	1	0	2	1		1079	0	1	1	0.05539	5/1917	99/9999	7/2008	1	7/2011	1	5/2014	2
1414	94	0	2	0	4	3		1080	0	0	0	0.05116	7/1914	11/2011	8/2008	1	7/2011	2	99/9999	3
1415	96	0	1	0	4	3		1081	0	0	1	0.02931	11/1911	10/2012	8/2008	1	7/2011	2	99/9999	3
1416	88	1	1	0	2	2		1082	0	1	1	0.1576	7/1920	4/2009	7/2008	1	99/9999	3	99/9999	3
1427	86	0	1	0	2	3		1083	1	0	1	0.37984	8/1922	8/2010	8/2008	2	99/9999	3	99/9999	3
1431	65	1	1	6	4	3		1084	0	1	1	8.22106	5/1943	99/9999	8/2008	1	99/9999	-1	99/9999	2
1432	66	1	2	0	4	3		1085	0	1	0	4.95556	4/1942	99/9999	8/2008	1	7/2011	2	5/2014	2
1433	67	1	2	3	4	3		1086	0	1	0	5.55347	2/1941	8/2009	8/2008	1	99/9999	3	99/9999	3
1434	67	1	1	6	1	2		1087	1	1	1	5.48465	7/1941	99/9999	8/2008	1	99/9999	-1	99/9999	2
1435	65	1	2	2	4	3		1088	0	1	0	5.50496	5/1943	99/9999	8/2008	1	7/2011	1	5/2014	1
1436	66	1	2	2	4	3		1089	0	1	0	4.95556	12/1941	99/9999	8/2008	1	7/2011	1	5/2014	1
1437	65	1	1	7	2	3		1090	1	1	1	5.04519	10/1942	99/9999	8/2008	1	7/2011	1	5/2014	2
1438	67	1	1	12	2	3		1091	1	1	1	5.48465	8/1941	99/9999	8/2008	1	7/2011	1	5/2014	1
1440	87	1	2	3	4	3		1092	0	1	0	0.44921	10/1920	4/2014	8/2008	1	7/2011	-1	99/9999	3
1442	87	1	1	11	2	3		1093	1	1	1	0.3664	11/1920	99/9999	5/2008	1	7/2011	1	5/2014	2
1444	67	1	1	6	4	3		1094	0	1	1	5.20501	2/1941	99/9999	8/2008	1	7/2011	1	5/2014	1
1446	86	1	2	12	8	3		1095	1	1	0	0.72879	12/1921	99/9999	8/2008	1	7/2011	1	99/9999	2
1447	90	0	2	4	0	3		1096	1	0	0	0.10082	5/1918	10/2010	8/2008	1	99/9999	3	99/9999	3
1449	96	0	2	0	4	3		1097	0	0	0	0.04033	1/1912	2/2009	7/2008	2	99/9999	3	99/9999	3
1452	91	0	1	9	1	3		1098	1	0	1	0.06749	12/1916	99/9999	9/2008	2	99/9999	-1	99/9999	2
1453	89	0	2	0	2	3		1099	1	0	0	0.16973	4/1919	12/2012	7/2008	2	7/2011	2	99/9999	3
1455	90	0	2	0	5	3		1100	1	0	0	0.10082	7/1918	99/9999	7/2008	1	7/2011	1	5/2014	2
1456	67	0	1	6	4	3		1101	0	0	1	5.20501	10/1940	99/9999	8/2008	1	7/2011	1	5/2014	1
1457	84	0	1	0	2	3		1102	1	0	1	0.71893	9/1924	5/2010	9/2008	2	99/9999	3	99/9999	3
1458	94	1	1	6	2	3		1103	1	1	1	0.02851	1/1914	99/9999	9/2008	1	7/2011	2	99/9999	2
1459	95	0	2	0	5	3		1104	1	0	0	0.04229	4/1913	99/9999	9/2008	1	99/9999	-1	99/9999	2
1460	94	1	1	4	0	2		1105	1	1	1	0.02851	12/1913	11/2010	9/2008	1	99/9999	3	99/9999	3
1461	97	0	2	0	4	3		1106	0	0	0	0.02577	5/1911	99/9999	7/2008	1	7/2011	2	5/2014	2
1465	96	1	1	1	2	3		1107	0	1	1	0.02383	4/1912	99/9999	6/2008	2	99/9999	-1	99/9999	2
1468	98	0	2	0	5	3		1108	1	0	0	0.01122	7/1910	10/2010	7/2008	1	99/9999	3	99/9999	3
1469	99	0	1	0	4	3		1109	1	0	1	0.0074	10/1908	3/2012	7/2008	1	7/2011	2	99/9999	2
1470	88	0	1	0	4	4		1110	0	0	1	0.1576	9/1919	99/9999	6/2008	2	99/9999	-1	99/9999	2
1471	88	1	1	4	2	3		1111	1	1	1	0.15028	9/1919	9/2011	7/2008	1	7/2011	-1	99/9999	3
1475	94	0	2	0	4	3		1112	0	0	0	0.05116	6/1914	3/2011	10/2008	2	99/9999	3	99/9999	3
1476	88	0	2	0	5	3		1113	1	0	0	0.23179	5/1920	99/9999	10/2008	1	99/9999	-1	99/9999	2
1477	89	1	1	0	4	2		1114	0	1	1	0.13493	3/1919	8/2009	7/2008	1	99/9999	3	99/9999	3
1482	97	0	2	0	5	2		1115	1	0	0	0.02497	11/1910	5/2010	10/2008	1	99/9999	3	99/9999	3
1483	87	1	1	0	2	3		1116	0	1	1	0.3664	5/1921	99/9999	11/2008	1	99/9999	-1	99/9999	2
1485	89	1	1	6	2	2		1117	1	1	1	0.12254	12/1918	99/9999	6/2008	1	7/2011	1	5/2014	2
1488	94	0	1	2	4	4		1118	1	0	1	0.02851	3/1914	99/9999	7/2008	2	99/9999	-1	99/9999	2
1498	88	0	2	0	4	3		1119	0	0	0	0.35815	11/1920	99/9999	12/2008	1	99/9999	-1	99/9999	2
1499	87	1	2	0	4	3		1120	0	1	0	0.44921	4/1921	99/9999	12/2008	1	99/9999	-1	99/9999	2
1500	82	1	2	0	5	3		1121	0	1	0	1.20149	3/1926	99/9999	12/2008	1	7/2011	-1	5/2014	2
1501	94	0	1	0	4	3		1122	0	0	1	0.02726	5/1914	1/2011	12/2008	1	99/9999	3	99/9999	3
1502	81	1	1	9	4	3		1123	0	1	1	0.94896	2/1927	99/9999	12/2008	1	7/2011	2	5/2014	1
1503	90	1	1	0	4	3		1124	0	1	1	0.08242	3/1918	12/2011	12/2008	1	7/2011	2	99/9999	3
1504	93	0	2	0	4	3		1125	0	0	0	0.06757	8/1915	99/9999	12/2008	1	99/9999	-1	99/9999	2
1505	91	1	2	0	2	3		1126	1	1	0	0.09768	4/1917	99/9999	11/2008	2	99/9999	-1	99/9999	2
1507	98	1	2	0	5	3		1127	1	1	0	0.01122	9/1909	8/2010	7/2008	2	99/9999	3	99/9999	3
1508	80	1	1	3	1	2		1128	0	1	1	1.1362	8/1928	99/9999	12/2008	1	7/2011	1	5/2014	1
1509	82	0	1	0	4	3		1129	0	0	1	0.739	5/1926	99/9999	11/2008	1	99/9999	-1	99/9999	2
1510	77	0	2	1	5	4		1130	1	0	0	2.74412	2/1931	11/2009	7/2008	1	99/9999	3	99/9999	3
1511	73	0	1	9	2	3		1131	1	0	1	3.29815	5/1935	99/9999	8/2008	1	7/2011	1	5/2014	1
1512	80	0	2	6	2	3		1132	1	0	0	1.6897	12/1927	99/9999	7/2008	1	99/9999	-1	99/9999	2
1513	72	1	2	6	2	3		1133	1	1	0	3.47266	9/1935	99/9999	7/2008	1	99/9999	-1	99/9999	2
1514	73	0	1	17	0	3		1134	1	0	1	3.29815	4/1935	99/9999	7/2008	1	99/9999	-1	99/9999	2
1515	77	1	1	9	1	3		1135	1	1	1	3.39497	4/1931	99/9999	7/2008	1	7/2011	1	5/2014	1
1516	80	1	1	2	2	5		1136	0	1	1	1.0462	5/1928	5/2012	8/2008	1	7/2011	2	99/9999	3
1517	96	0	1	0	4	3		1137	0	0	1	0.02931	12/1911	9/2008	7/2008	2	99/9999	3	99/9999	3
1519	71	0	2	0	2	3		1138	1	0	0	4.53475	3/1937	99/9999	7/2008	1	7/2011	1	5/2014	2
1520	75	1	1	12	0	2		1139	1	1	1	3.7494	6/1933	99/9999	7/2008	1	99/9999	-1	99/9999	2
1521	78	0	1	12	0	3		1140	1	0	1	2.35041	11/1929	99/9999	6/2008	1	7/2011	1	5/2014	1
1522	86	0	1	6	4	3		1141	0	0	1	0.32008	8/1921	99/9999	7/2008	1	99/9999	-1	99/9999	2
1523	84	0	1	0	4	3		1142	0	0	1	0.62975	4/1924	3/2011	7/2008	1	99/9999	3	99/9999	3
1524	73	1	1	3	4	4		1143	0	1	1	3.34529	9/1934	99/9999	7/2008	1	7/2011	-1	5/2014	1
1525	76	0	2	0	4	3		1144	0	0	0	2.93018	5/1932	99/9999	7/2008	1	7/2011	1	5/2014	2
1526	75	0	2	2	4	4		1145	0	0	0	4.00179	9/1932	99/9999	7/2008	1	7/2011	-1	99/9999	2
1527	72	1	2	5	2	3		1146	1	1	0	3.47266	12/1935	99/9999	7/2008	1	7/2011	1	99/9999	2
1528	72	0	2	0	4	3		1147	0	0	0	3.53098	4/1936	99/9999	7/2008	1	7/2011	1	5/2014	2
1529	74	0	1	5	4	4		1148	0	0	1	2.99481	2/1934	99/9999	7/2008	1	7/2011	1	5/2014	1
1530	71	0	2	1	4	3		1149	0	0	0	3.61964	11/1936	99/9999	7/2008	1	7/2011	1	5/2014	1
1531	83	0	1	3	4	2		1150	0	0	1	0.83163	3/1925	99/9999	7/2008	1	7/2011	1	5/2014	1
1532	71	0	1	2	4	3		1151	0	0	1	3.97698	12/1936	99/9999	7/2008	1	7/2011	1	5/2014	1
1533	82	0	1	0	4	3		1152	0	0	1	0.739	12/1925	99/9999	6/2008	1	99/9999	-1	99/9999	2
1534	75	0	1	0	4	4		1153	0	0	1	3.26937	3/1933	3/2011	8/2008	1	99/9999	3	99/9999	3
1535	79	0	2	0	4	4		1154	0	0	0	2.10308	1/1929	99/9999	8/2008	1	7/2011	1	5/2014	1
1536	76	0	1	5	2	3		1155	0	0	1	2.36759	4/1932	99/9999	8/2008	1	7/2011	1	5/2014	1
1537	77	0	2	0	4	4		1156	1	0	0	2.74412	3/1931	99/9999	8/2008	1	99/9999	-1	99/9999	2
1538	74	1	2	0	4	3		1157	1	1	0	2.7279	11/1933	99/9999	8/2008	1	7/2011	1	5/2014	1
1539	73	1	1	4	2	3		1158	1	1	1	3.29815	4/1935	2/2014	8/2008	1	7/2011	1	99/9999	3
1540	79	1	1	0	0	2		1159	1	1	1	1.97834	4/1929	99/9999	7/2008	1	7/2011	1	5/2014	1
1541	73	0	2	10	0	2		1160	1	0	0	4.39418	4/1935	99/9999	8/2008	1	99/9999	-1	99/9999	2
1542	75	0	2	9	0	2		1161	1	0	0	3.40975	5/1933	3/2012	8/2008	1	7/2011	1	99/9999	3
1543	79	1	2	0	0	3		1162	1	1	0	2.25884	6/1929	99/9999	7/2008	1	8/2011	1	5/2014	1
1544	75	0	2	0	4	3		1163	0	0	0	4.00179	6/1933	2/2009	7/2008	1	99/9999	3	99/9999	3
1545	81	0	1	0	6	3		1164	0	0	1	0.94896	10/1926	3/2014	7/2008	1	7/2011	1	99/9999	3
1546	77	1	1	0	4	1		1165	0	1	1	2.76659	6/1931	10/2010	7/2008	1	99/9999	3	99/9999	3
1547	86	1	2	0	5	3		1166	0	1	0	0.72879	4/1922	99/9999	8/2008	1	7/2011	2	4/2014	2
1548	86	0	1	0	4	4		1167	0	0	1	0.37984	4/1922	99/9999	8/2008	1	7/2011	1	4/2014	2
1549	72	0	1	9	0	3		1168	1	0	1	3.58083	4/1936	99/9999	8/2008	1	7/2011	1	5/2014	1
1550	83	0	2	0	2	4		1169	1	0	0	1.14791	12/1924	99/9999	8/2008	1	7/2011	1	5/2014	2
1551	79	0	1	9	4	3		1170	0	0	1	1.6453	7/1929	10/2010	9/2008	1	99/9999	3	99/9999	3
1552	73	0	2	6	4	4		1171	0	0	0	4.39418	2/1935	99/9999	8/2008	1	7/2011	2	5/2014	2
1553	72	0	1	9	4	4		1172	0	0	1	3.61573	9/1936	99/9999	9/2008	1	7/2011	1	5/2014	1
1554	80	0	1	0	2	3		1173	1	0	1	1.0462	5/1928	2/2012	8/2008	1	7/2011	2	99/9999	3
1555	76	0	1	9	1	3		1174	1	0	1	2.36759	6/1932	99/9999	8/2008	1	8/2011	2	5/2014	1
1556	76	1	1	0	2	3		1175	1	1	1	2.36759	3/1932	99/9999	7/2008	1	7/2011	1	99/9999	2
1557	72	0	1	9	2	3		1176	0	0	1	3.58083	8/1935	99/9999	7/2008	1	7/2011	1	5/2014	1
1558	78	1	1	0	4	3		1177	0	1	1	2.46415	6/1930	99/9999	8/2008	1	7/2011	1	5/2014	1
1559	77	0	2	0	4	4		1178	0	0	0	2.74412	11/1930	99/9999	8/2008	1	7/2011	2	5/2014	2
1560	82	0	1	0	2	3		1179	1	0	1	0.94616	2/1926	99/9999	7/2008	1	7/2011	1	5/2014	1
1561	78	0	1	0	2	3		1180	1	0	1	2.35041	3/1930	4/2013	7/2008	1	7/2011	1	99/9999	3
1562	72	1	2	9	1	3		1181	1	1	0	3.47266	5/1936	99/9999	7/2008	1	7/2011	1	5/2014	2
1563	81	1	1	12	1	2		1182	1	1	1	1.13299	11/1926	99/9999	7/2008	1	8/2011	1	5/2014	1
1564	72	0	1	4	2	3		1183	0	0	1	3.58083	5/1936	99/9999	8/2008	1	7/2011	1	5/2014	2
1565	80	0	1	0	2	4		1184	0	0	1	1.1362	5/1928	99/9999	7/2008	2	7/2011	2	5/2014	2
1566	77	1	1	4	2	2		1185	1	1	1	3.39497	2/1931	8/2008	7/2008	2	99/9999	3	99/9999	3
1567	78	0	2	0	5	4		1186	1	0	0	2.96344	5/1930	99/9999	6/2008	2	99/9999	-1	99/9999	2
1568	71	0	1	12	0	3		1187	1	0	1	3.51848	3/1937	99/9999	6/2008	1	7/2011	1	99/9999	2
1569	74	1	2	0	3	3		1188	1	1	0	2.7279	10/1933	99/9999	6/2008	1	99/9999	-1	99/9999	2
1570	87	0	2	0	5	3		1189	0	0	0	0.59798	1/1921	99/9999	12/2008	2	7/2011	1	5/2014	2
1571	86	0	2	6	1	3		1190	1	0	0	0.72879	5/1922	99/9999	5/2008	1	7/2011	-1	99/9999	2
1574	85	0	1	0	2	2		1191	1	0	1	0.44569	10/1922	5/2013	8/2008	1	8/2011	1	99/9999	3
1575	79	0	2	0	5	4		1192	1	0	0	2.25884	11/1928	99/9999	8/2008	1	8/2011	1	5/2014	1
1576	71	1	2	6	2	3		1193	1	1	0	4.53475	11/1936	99/9999	7/2008	1	7/2011	2	99/9999	2
1578	81	1	2	4	7	3		1194	1	1	0	1.53583	4/1927	4/2014	7/2008	1	7/2011	1	99/9999	3
1579	78	1	2	9	2	4		1195	1	1	0	2.96344	12/1929	10/2011	10/2008	1	7/2011	2	99/9999	3
1580	71	0	2	0	4	3		1196	0	0	0	3.61964	11/1936	99/9999	9/2008	1	7/2011	2	5/2014	1
1581	87	0	2	0	4	5		1197	0	0	0	0.44921	9/1920	99/9999	8/2008	1	9/2011	1	5/2014	2
1582	92	1	2	0	5	3		1198	0	1	0	0.0783	12/1915	99/9999	6/2008	2	99/9999	-1	99/9999	2
1583	70	0	1	12	2	2		1199	1	0	1	3.96843	8/1938	99/9999	8/2008	1	7/2011	1	5/2014	1
1584	71	0	2	6	2	3		1200	1	0	0	4.53475	7/1937	99/9999	7/2008	1	7/2011	1	99/9999	2
1585	69	0	1	6	2	3		1201	1	0	1	3.51939	7/1939	99/9999	7/2008	1	99/9999	-1	99/9999	2
1586	69	1	2	11	2	3		1202	1	1	0	3.01906	6/1939	99/9999	6/2008	1	7/2011	1	5/2014	2
1587	94	1	2	0	5	3		1203	0	1	0	0.05116	11/1913	99/9999	6/2008	1	99/9999	-1	99/9999	2
1589	93	1	1	12	1	3		1204	1	1	1	0.02842	10/1914	2/2010	5/2008	2	99/9999	3	99/9999	3
1590	91	1	1	7	2	3		1205	1	1	1	0.06749	11/1916	11/2010	7/2008	1	99/9999	3	99/9999	3
1591	93	0	2	0	5	3		1206	1	0	0	0.06022	5/1915	99/9999	7/2008	1	99/9999	-1	99/9999	2
1592	94	0	1	12	2	3		1207	1	0	1	0.02851	6/1914	99/9999	6/2008	1	7/2011	2	99/9999	2
1593	97	0	1	0	2	3		1208	1	0	1	0.01811	10/1910	99/9999	5/2008	1	99/9999	-1	99/9999	2
1594	96	1	1	0	2	3		1209	1	1	1	0.02383	3/1912	11/2010	6/2008	2	99/9999	3	99/9999	3
1595	93	1	1	12	0	3		1210	1	1	1	0.02842	4/1915	11/2010	6/2008	1	99/9999	3	99/9999	3
1596	91	0	1	0	2	2		1211	1	0	1	0.06749	9/1916	5/2010	6/2008	2	99/9999	3	99/9999	3
1597	95	1	1	8	0	2		1212	1	1	1	0.02451	12/1912	99/9999	5/2008	1	7/2011	1	99/9999	2
1598	92	1	1	0	2	5		1213	1	1	1	0.04728	7/1915	11/2008	6/2008	1	99/9999	3	99/9999	3
1599	88	1	2	0	3	3		1214	0	1	0	0.23179	5/1920	2/2012	6/2008	2	7/2011	2	99/9999	3
1600	91	0	2	0	5	4		1215	0	0	0	0.09126	3/1917	1/2014	8/2008	2	7/2011	2	99/9999	3
1601	97	1	1	6	1	3		1216	1	1	1	0.01811	9/1910	99/9999	6/2008	2	99/9999	-1	99/9999	2
1602	90	1	1	0	2	2		1217	1	1	1	0.05947	5/1918	99/9999	7/2008	2	99/9999	-1	99/9999	2
1603	93	1	2	2	3	5		1218	1	1	0	0.06022	7/1915	99/9999	7/2008	1	99/9999	-1	99/9999	2
1604	91	0	2	0	3	3		1219	1	0	0	0.09768	7/1917	99/9999	7/2008	1	99/9999	-1	99/9999	2
1605	92	0	1	0	4	4		1220	0	0	1	0.05049	12/1915	99/9999	8/2008	2	99/9999	-1	99/9999	2
1606	92	1	1	0	4	3		1221	0	1	1	0.05049	1/1916	4/2014	6/2008	1	7/2011	2	99/9999	3
1607	94	1	2	0	5	3		1222	1	1	0	0.04985	5/1914	99/9999	8/2008	1	7/2011	2	5/2014	2
1608	70	0	2	5	2	3		1223	1	0	0	4.95431	9/1937	99/9999	7/2008	1	7/2011	1	5/2014	1
1609	78	1	2	11	0	3		1224	1	1	0	2.96344	3/1930	99/9999	7/2008	1	99/9999	-1	99/9999	2
1610	76	1	2	0	2	3		1225	1	1	0	4.06544	2/1932	99/9999	6/2008	1	99/9999	-1	99/9999	2
1611	68	1	2	8	2	3		1226	1	1	0	4.62606	2/1940	99/9999	7/2008	1	99/9999	-1	99/9999	2
1612	75	1	2	12	2	3		1227	1	1	0	3.40975	9/1932	99/9999	5/2008	2	7/2011	2	99/9999	2
1613	75	1	2	9	0	3		1228	1	1	0	3.40975	10/1932	99/9999	7/2008	1	7/2011	1	5/2014	2
1614	71	0	2	9	2	3		1229	0	0	0	3.61964	9/1936	99/9999	5/2008	1	7/2011	1	5/2014	1
1615	76	1	2	12	0	2		1230	1	1	0	4.06544	9/1931	99/9999	5/2008	1	7/2011	1	5/2014	1
1616	73	0	2	4	2	3		1231	1	0	0	4.39418	9/1934	99/9999	5/2008	1	7/2011	-1	5/2014	2
1617	78	1	1	1	2	4		1232	1	1	1	2.35041	12/1929	9/2011	5/2008	2	7/2011	2	99/9999	3
1618	73	1	2	0	2	4		1233	1	1	0	4.39418	6/1934	99/9999	5/2008	2	7/2011	2	99/9999	2
1619	67	0	1	8	2	3		1234	1	0	1	5.48465	10/1940	99/9999	5/2008	1	7/2011	1	5/2014	1
1620	72	0	1	15	2	3		1235	1	0	1	3.58083	9/1935	99/9999	5/2008	1	7/2011	1	5/2014	1
1621	77	0	1	0	8	3		1236	1	0	1	3.39497	5/1931	99/9999	6/2008	1	99/9999	-1	99/9999	2
1622	71	0	1	5	2	2		1237	1	0	1	3.51848	12/1936	99/9999	6/2008	1	8/2011	1	99/9999	2
1623	72	0	2	0	2	3		1238	1	0	0	3.47266	3/1936	99/9999	5/2008	1	7/2011	1	99/9999	2
1624	75	0	1	2	2	3		1239	1	0	1	3.7494	7/1932	99/9999	6/2008	1	7/2011	1	99/9999	2
1625	79	1	1	5	2	3		1240	1	1	1	1.97834	10/1928	99/9999	6/2008	1	99/9999	-1	99/9999	2
1626	78	0	2	0	8	3		1241	1	0	0	2.96344	9/1929	99/9999	6/2008	2	7/2011	2	99/9999	2
1627	82	1	1	6	2	3		1242	1	1	1	0.94616	5/1926	99/9999	6/2008	2	99/9999	-1	99/9999	2
1628	80	0	1	6	2	3		1243	1	0	1	1.0462	10/1927	4/2010	6/2008	2	99/9999	3	99/9999	3
1629	80	1	2	8	3	4		1244	1	1	0	1.6897	11/1927	99/9999	6/2008	1	7/2011	1	5/2014	1
1630	79	0	2	0	3	3		1245	1	0	0	2.25884	11/1928	99/9999	7/2008	2	7/2011	2	5/2014	1
1631	69	1	2	7	2	3		1246	1	1	0	3.01906	7/1938	99/9999	5/2008	1	7/2011	1	5/2014	1
1632	74	1	2	0	2	5		1247	1	1	0	2.7279	8/1933	99/9999	5/2008	1	7/2011	2	5/2014	1
1633	75	1	2	0	2	4		1248	1	1	0	3.40975	7/1932	99/9999	6/2008	1	7/2011	1	99/9999	2
1634	71	0	1	17	0	2		1249	1	0	1	3.51848	3/1937	99/9999	5/2008	1	7/2011	1	5/2014	2
1635	78	1	2	18	0	2		1250	1	1	0	2.96344	12/1929	99/9999	5/2008	1	7/2011	1	99/9999	2
1636	70	0	1	9	2	3		1251	1	0	1	3.96843	7/1938	99/9999	7/2008	1	99/9999	-1	99/9999	2
1637	68	1	2	6	0	3		1252	1	1	0	4.62606	8/1939	99/9999	7/2008	1	7/2011	1	99/9999	2
1639	68	0	2	17	0	3		1253	1	0	0	4.62606	2/1940	99/9999	6/2008	1	7/2011	1	5/2014	1
1640	68	0	2	6	8	3		1254	1	0	0	4.62606	1/1940	99/9999	7/2008	1	99/9999	-1	99/9999	2
1642	69	0	1	7	2	3		1255	1	0	1	3.51939	1/1939	99/9999	8/2008	1	7/2011	1	5/2014	1
1643	68	1	2	6	1	3		1256	1	1	0	4.62606	5/1940	99/9999	7/2008	1	7/2011	1	5/2014	1
1645	68	0	2	6	2	3		1257	1	0	0	4.62606	11/1939	99/9999	7/2008	1	7/2011	1	99/9999	2
1647	69	1	1	12	1	3		1258	1	1	1	3.51939	9/1938	99/9999	8/2008	1	7/2011	1	5/2014	2
1652	69	0	2	6	2	3		1259	1	0	0	3.01906	7/1938	99/9999	6/2008	1	7/2011	1	5/2014	1
1653	68	1	1	8	4	3		1260	0	1	1	4.81175	11/1939	11/2013	8/2008	1	7/2011	2	99/9999	3
1654	68	1	2	4	4	3		1261	0	1	0	5.63908	3/1940	12/2009	8/2008	1	99/9999	3	99/9999	3
1655	68	1	2	5	8	4		1262	1	1	0	4.62606	7/1939	99/9999	6/2008	2	7/2011	1	5/2014	1
1656	67	1	2	9	2	4		1263	1	1	0	5.24884	3/1941	99/9999	7/2008	1	99/9999	-1	99/9999	2
1657	70	0	1	7	2	2		1264	1	0	1	3.96843	2/1938	99/9999	6/2008	1	7/2011	1	5/2014	1
1659	68	0	2	6	2	3		1265	1	0	0	4.62606	5/1940	99/9999	7/2008	1	7/2011	1	5/2014	1
1661	71	0	2	0	4	3		1266	0	0	0	3.61964	4/1937	99/9999	6/2008	1	99/9999	-1	99/9999	2
1667	81	1	2	7	2	1		1267	1	1	0	1.53583	5/1927	99/9999	5/2008	1	7/2011	1	99/9999	2
1668	91	1	2	0	5	3		1268	1	1	0	0.09768	10/1916	99/9999	8/2008	1	99/9999	-1	99/9999	2
1669	90	1	2	1	2	3		1269	1	1	0	0.10082	4/1918	10/2009	5/2008	1	99/9999	3	99/9999	3
1672	92	0	2	0	4	3		1270	1	0	0	0.0783	2/1916	99/9999	6/2008	1	8/2011	1	5/2014	2
1673	87	1	2	0	5	3		1271	0	1	0	0.44921	3/1921	99/9999	8/2008	2	99/9999	-1	99/9999	2
1674	98	0	1	5	5	3		1272	0	0	1	0.00664	3/1910	99/9999	6/2008	2	7/2011	1	5/2014	1
1675	84	0	2	7	5	3		1273	0	0	0	0.87446	4/1924	99/9999	6/2008	1	7/2011	1	5/2014	1
1677	91	0	1	6	0	3		1274	1	0	1	0.06749	7/1917	5/2009	8/2008	1	99/9999	3	99/9999	3
1678	94	0	2	0	4	3		1275	0	0	0	0.05116	4/1914	99/9999	6/2008	2	99/9999	-1	99/9999	2
1679	82	1	1	0	2	3		1276	0	1	1	0.739	5/1926	9/2009	6/2008	2	99/9999	3	99/9999	3
1680	92	1	1	0	1	2		1277	1	1	1	0.04728	5/1916	99/9999	6/2008	2	99/9999	-1	99/9999	2
1681	88	1	2	0	5	3		1278	1	1	0	0.23179	7/1919	6/2011	6/2008	2	99/9999	3	99/9999	3
1682	90	0	1	0	4	4		1279	0	0	1	0.05947	12/1917	2/2011	8/2008	1	99/9999	3	99/9999	3
1683	89	0	2	0	4	3		1280	0	0	0	0.21002	1/1919	99/9999	8/2008	1	8/2011	2	5/2014	2
1684	83	1	2	0	0	3		1281	1	1	0	1.14791	5/1925	99/9999	8/2008	2	8/2011	2	5/2014	2
1685	90	1	2	4	4	3		1282	1	1	0	0.10082	1/1918	99/9999	7/2008	1	8/2011	2	5/2014	2
1686	87	1	1	14	1	2		1283	1	1	1	0.3664	2/1921	99/9999	7/2008	1	7/2011	1	5/2014	1
1687	91	0	2	0	4	3		1284	1	0	0	0.09768	6/1917	5/2014	8/2008	1	8/2011	2	99/9999	3
1688	95	0	2	0	5	3		1285	1	0	0	0.04229	5/1913	99/9999	8/2008	2	99/9999	-1	99/9999	2
1689	96	1	2	0	5	3		1286	1	1	0	0.03832	12/1911	10/2009	8/2008	2	99/9999	3	99/9999	3
1690	92	0	2	0	4	3		1287	0	0	0	0.07097	2/1916	99/9999	8/2008	2	99/9999	-1	99/9999	2
1691	89	1	1	2	2	3		1288	1	1	1	0.12254	6/1919	99/9999	8/2008	1	99/9999	-1	99/9999	2
1692	88	1	1	0	2	5		1289	1	1	1	0.15028	10/1919	99/9999	8/2008	2	99/9999	-1	99/9999	2
1693	86	0	1	0	4	3		1290	0	0	1	0.37984	2/1922	10/2009	8/2008	2	99/9999	3	99/9999	3
1694	89	0	1	2	2	3		1291	0	0	1	0.13493	4/1919	5/2010	8/2008	1	99/9999	3	99/9999	3
1695	92	0	1	3	4	5		1292	0	0	1	0.04728	7/1916	7/2011	8/2008	2	99/9999	3	99/9999	3
1696	89	1	2	0	5	2		1293	1	1	0	0.16973	3/1919	99/9999	8/2008	1	99/9999	-1	99/9999	2
1697	95	0	2	0	4	3		1294	0	0	0	0.04229	4/1913	7/2009	8/2008	1	99/9999	3	99/9999	3
1698	97	1	2	0	5	3		1295	1	1	0	0.02497	5/1911	8/2008	8/2008	2	99/9999	3	99/9999	3
1699	86	0	2	0	5	3		1296	1	0	0	0.72879	5/1922	8/2013	8/2008	2	7/2011	2	99/9999	3
1700	83	0	2	3	4	2		1297	0	0	0	1.24137	11/1924	11/2009	8/2008	2	99/9999	3	99/9999	3
1701	90	0	1	0	2	3		1298	1	0	1	0.05947	3/1918	9/2010	8/2008	2	99/9999	3	99/9999	3
1702	90	0	1	6	2	3		1299	1	0	1	0.05947	12/1917	8/2011	7/2008	1	8/2011	2	99/9999	3
1703	86	1	1	2	2	3		1300	1	1	1	0.37984	5/1922	99/9999	6/2008	1	99/9999	-1	99/9999	2
1704	92	1	2	3	2	3		1301	1	1	0	0.0783	3/1916	5/2011	7/2008	1	99/9999	3	99/9999	3
1705	89	1	2	9	5	3		1302	1	1	0	0.16973	1/1919	99/9999	7/2008	1	8/2011	2	99/9999	2
1706	85	0	1	10	0	2		1303	1	0	1	0.44569	5/1923	99/9999	8/2008	2	8/2011	2	99/9999	2
1708	97	0	2	0	5	4		1304	1	0	0	0.02497	6/1910	10/2013	5/2008	1	8/2011	2	99/9999	3
1711	94	0	1	0	4	3		1305	1	0	1	0.02851	5/1914	4/2013	8/2008	1	8/2011	1	99/9999	3
1712	81	0	2	4	4	3		1306	1	0	0	1.53583	2/1927	99/9999	8/2008	1	8/2011	2	6/2014	2
1714	91	0	1	6	6	3		1307	1	0	1	0.06749	5/1917	99/9999	8/2008	1	8/2011	2	5/2014	2
1715	88	0	2	0	4	2		1308	0	0	0	0.35815	8/1919	9/2008	6/2008	1	99/9999	3	99/9999	3
1716	83	0	2	2	4	3		1309	0	0	0	1.24137	10/1924	9/2013	8/2008	2	8/2011	1	99/9999	3
1717	87	1	2	0	2	2		1310	1	1	0	0.59798	7/1920	99/9999	6/2008	1	99/9999	-1	99/9999	2
1718	91	0	2	0	4	5		1311	0	0	0	0.09126	9/1916	99/9999	8/2008	2	99/9999	-1	99/9999	2
1719	88	0	2	0	4	3		1312	1	0	0	0.23179	2/1920	99/9999	8/2008	1	99/9999	-1	99/9999	2
1720	94	0	2	0	5	3		1313	1	0	0	0.04985	12/1913	5/2009	8/2008	1	99/9999	3	99/9999	3
1721	85	0	1	0	2	3		1314	1	0	1	0.44569	6/1923	99/9999	8/2008	1	99/9999	-1	99/9999	2
1722	84	0	1	0	4	3		1315	0	0	1	0.62975	9/1923	99/9999	8/2008	1	99/9999	-1	99/9999	2
1724	92	0	2	0	4	3		1316	0	0	0	0.07097	6/1916	3/2014	8/2008	1	8/2011	1	99/9999	3
1725	92	0	1	0	4	4		1317	0	0	1	0.05049	7/1916	99/9999	8/2008	2	99/9999	-1	99/9999	2
1726	90	0	2	0	4	1		1318	0	0	0	0.12624	6/1918	4/2014	8/2008	1	7/2011	2	99/9999	3
1727	88	1	2	0	5	3		1319	1	1	0	0.23179	11/1919	99/9999	8/2008	2	99/9999	-1	99/9999	2
1728	95	0	2	0	4	3		1320	1	0	0	0.04229	9/1912	99/9999	8/2008	2	99/9999	-1	99/9999	2
1729	88	0	2	0	4	3		1321	0	0	0	0.35815	2/1920	99/9999	8/2008	2	99/9999	-1	99/9999	2
1730	85	0	1	0	4	3		1322	0	0	1	0.38491	10/1922	10/2009	8/2008	1	99/9999	3	99/9999	3
1733	98	0	1	3	4	3		1323	0	0	1	0.00706	7/1909	99/9999	6/2008	2	99/9999	-1	99/9999	2
1735	91	1	2	0	4	3		1324	0	1	0	0.09126	2/1917	99/9999	8/2008	1	8/2011	2	5/2014	2
1736	88	0	1	0	4	5		1325	0	0	1	0.1576	4/1920	99/9999	8/2008	1	8/2011	2	5/2014	2
1737	94	0	1	5	4	3		1326	0	0	1	0.02726	12/1913	99/9999	8/2008	1	99/9999	-1	99/9999	2
1738	95	0	2	0	4	2		1327	1	0	0	0.04229	2/1913	9/2009	8/2008	2	99/9999	3	99/9999	3
1739	90	1	2	0	4	2		1328	1	1	0	0.10082	8/1918	11/2008	8/2008	2	99/9999	3	99/9999	3
1740	91	0	1	0	4	3		1329	0	0	1	0.05539	6/1917	99/9999	8/2008	1	99/9999	-1	99/9999	2
1741	86	0	2	0	4	2		1330	0	0	0	0.54533	1/1922	11/2012	8/2008	1	7/2011	2	99/9999	3
1742	89	0	1	0	4	3		1331	0	0	1	0.13493	11/1918	5/2010	8/2008	1	99/9999	3	99/9999	3
1743	93	0	1	6	0	3		1332	1	0	1	0.02842	1/1915	99/9999	8/2008	1	99/9999	-1	99/9999	2
1744	96	0	1	6	2	3		1333	0	0	1	0.02383	6/1912	99/9999	8/2008	2	99/9999	-1	99/9999	2
1745	99	1	2	0	4	4		1334	0	1	0	0.01115	9/1908	99/9999	8/2008	1	99/9999	-1	99/9999	2
1746	97	0	2	0	4	4		1335	0	0	0	0.02497	12/1910	99/9999	8/2008	2	7/2011	2	99/9999	2
1747	97	0	1	3	4	5		1336	0	0	1	0.02411	5/1911	11/2012	8/2008	2	8/2011	2	99/9999	3
1748	95	0	2	0	4	4		1337	0	0	0	0.04229	4/1913	10/2008	8/2008	2	99/9999	3	99/9999	3
1749	92	0	1	0	2	3		1338	0	0	1	0.04728	2/1916	99/9999	8/2008	1	7/2011	2	5/2014	2
1750	98	1	2	1	5	3		1339	0	1	0	0.01122	5/1910	12/2011	8/2008	1	7/2011	2	99/9999	3
1751	92	0	2	6	4	4		1340	0	0	0	0.0783	5/1916	99/9999	8/2008	1	7/2011	2	5/2014	2
1752	92	0	2	0	7	3		1341	0	0	0	0.07097	9/1915	99/9999	8/2008	1	7/2011	2	5/2014	1
1753	66	0	1	6	2	3		1342	1	0	1	6.09224	7/1942	99/9999	8/2008	1	99/9999	-1	99/9999	2
1754	67	0	2	7	2	3		1343	1	0	0	5.24884	4/1941	99/9999	8/2008	1	8/2011	2	5/2014	1
1755	67	0	1	12	2	5		1344	1	0	1	5.48465	3/1941	99/9999	8/2008	2	99/9999	-1	99/9999	2
1756	65	0	2	6	5	3		1345	1	0	0	5.04147	3/1943	99/9999	8/2008	1	99/9999	-1	99/9999	2
1757	66	0	1	6	2	2		1346	1	0	1	6.09224	8/1942	99/9999	8/2008	1	99/9999	-1	99/9999	2
1758	66	0	2	9	2	3		1347	1	0	0	5.24161	4/1942	99/9999	8/2008	1	7/2011	2	5/2014	1
1759	65	0	2	6	4	3		1348	0	0	0	5.50496	7/1943	99/9999	8/2008	1	8/2011	1	5/2014	2
1760	67	0	2	9	5	5		1349	0	0	0	5.55347	6/1941	99/9999	8/2008	1	8/2011	1	5/2014	1
1761	66	0	2	5	4	3		1350	0	0	0	4.95556	12/1941	99/9999	8/2008	1	8/2011	1	5/2014	1
1762	68	0	1	9	4	5		1351	0	0	1	4.81175	8/1940	8/2010	8/2008	1	99/9999	3	99/9999	3
1763	66	0	2	0	4	3		1352	0	0	0	4.95556	8/1942	99/9999	8/2008	1	8/2011	1	5/2014	1
1764	66	0	1	9	4	2		1353	0	0	1	4.99129	2/1942	99/9999	8/2008	1	8/2011	2	5/2014	2
1765	65	0	1	0	4	3		1354	0	0	1	8.22106	2/1943	99/9999	8/2008	1	8/2011	2	5/2014	1
1766	66	1	1	3	4	3		1355	0	1	1	4.99129	8/1942	99/9999	8/2008	2	8/2011	2	5/2014	2
1767	91	1	2	0	4	5		1356	0	1	0	0.09768	10/1916	12/2010	8/2008	1	99/9999	3	99/9999	3
1770	66	0	1	0	4	2		1357	0	0	1	4.99129	12/1941	99/9999	8/2008	1	99/9999	-1	99/9999	2
1776	88	1	1	9	1	2		1358	1	1	1	0.15028	10/1919	99/9999	8/2008	1	99/9999	-1	99/9999	2
1778	95	0	1	6	2	2		1359	1	0	1	0.02451	5/1913	12/2009	8/2008	1	99/9999	3	99/9999	3
1779	99	0	1	2	0	3		1360	1	0	1	0.0074	2/1909	99/9999	6/2008	1	8/2011	2	99/9999	2
1787	92	0	2	0	5	4		1361	0	0	0	0.07097	5/1916	99/9999	9/2008	1	99/9999	-1	99/9999	2
1788	98	0	1	0	4	3		1362	1	0	1	0.00706	7/1910	3/2010	9/2008	1	99/9999	3	99/9999	3
1789	88	1	1	0	4	3		1363	0	1	1	0.1576	9/1919	12/2009	8/2008	1	99/9999	3	99/9999	3
1800	99	0	2	0	4	3		1364	1	0	0	0.01115	10/1908	4/2014	9/2008	1	7/2011	2	99/9999	3
1805	88	0	1	0	4	3		1365	0	0	1	0.1576	11/1919	10/2011	6/2008	2	7/2011	2	99/9999	3
1807	89	0	1	0	4	3		1366	0	0	1	0.13493	2/1919	99/9999	7/2008	1	99/9999	-1	99/9999	2
1809	92	0	1	4	1	2		1367	1	0	1	0.04728	2/1916	3/2012	8/2008	1	7/2011	2	99/9999	3
1818	94	0	2	0	4	3		1368	1	0	0	0.04985	3/1914	2/2012	9/2008	1	8/2011	2	99/9999	3
1819	92	0	2	0	5	3		1369	1	0	0	0.0783	12/1915	5/2009	9/2008	1	99/9999	3	99/9999	3
1820	96	0	1	3	2	3		1370	1	0	1	0.02383	5/1912	99/9999	9/2008	1	99/9999	-1	99/9999	2
1821	92	0	1	9	1	2		1371	1	0	1	0.04728	11/1915	99/9999	9/2008	1	99/9999	-1	99/9999	2
1822	97	0	2	2	0	3		1372	1	0	0	0.02497	4/1911	99/9999	9/2008	1	99/9999	-1	99/9999	2
1829	90	0	2	0	5	3		1373	1	0	0	0.10082	7/1918	99/9999	7/2008	1	8/2011	2	5/2014	2
1835	87	0	1	3	2	3		1374	1	0	1	0.3664	7/1920	11/2011	5/2008	1	8/2011	2	99/9999	3
1836	91	1	1	6	4	3		1375	1	1	1	0.06749	3/1917	2/2009	8/2008	1	99/9999	3	99/9999	3
1837	88	0	1	4	8	3		1376	1	0	1	0.15028	12/1919	10/2010	8/2008	1	99/9999	3	99/9999	3
1839	73	0	2	9	2	2		1377	1	0	0	4.39418	3/1935	99/9999	8/2008	1	99/9999	-1	99/9999	2
1840	73	1	2	0	4	3		1378	0	1	0	3.34894	11/1934	99/9999	8/2008	1	8/2011	1	5/2014	1
1841	76	0	1	0	4	1		1379	0	0	1	2.69727	12/1931	99/9999	8/2008	1	8/2011	1	5/2014	2
1843	81	0	2	2	4	3		1380	1	0	0	1.53583	1/1927	99/9999	6/2008	1	99/9999	-1	99/9999	2
1844	80	0	1	0	2	4		1381	1	0	1	1.0462	2/1928	99/9999	5/2008	1	8/2011	2	5/2014	1
1845	82	0	1	4	2	3		1382	1	0	1	0.94616	4/1926	7/2012	5/2008	1	8/2011	2	99/9999	3
1846	82	1	2	1	2	3		1383	1	1	0	1.03816	12/1925	99/9999	6/2008	1	8/2011	2	5/2014	1
1847	72	1	1	6	2	3		1384	1	1	1	3.58083	12/1935	99/9999	6/2008	1	99/9999	-1	99/9999	2
1848	74	1	1	16	0	1		1385	1	1	1	2.99233	3/1934	99/9999	6/2008	1	8/2011	1	5/2014	1
1849	84	1	1	9	0	4		1386	1	1	1	0.71893	9/1923	99/9999	5/2008	2	99/9999	-1	99/9999	2
1850	72	0	1	0	2	4		1387	1	0	1	3.58083	4/1936	5/2013	5/2008	1	8/2011	2	99/9999	3
1851	81	0	1	2	2	3		1388	1	0	1	1.13299	8/1926	99/9999	5/2008	1	8/2011	1	5/2014	2
1853	72	1	2	0	4	3		1389	0	1	0	3.47266	3/1936	3/2013	6/2008	1	9/2011	1	99/9999	3
1854	73	0	1	6	2	3		1390	1	0	1	3.29815	4/1935	99/9999	8/2008	1	8/2011	-1	5/2014	1
1855	79	1	1	0	4	5		1391	0	1	1	1.6453	2/1929	99/9999	6/2008	1	9/2011	1	5/2014	1
1856	72	0	1	6	2	3		1392	1	0	1	3.58083	6/1936	99/9999	7/2008	1	8/2011	1	5/2014	1
1857	76	0	2	0	5	3		1393	1	0	0	4.06544	3/1932	99/9999	8/2008	1	99/9999	-1	99/9999	2
1858	79	0	2	0	5	5		1394	1	0	0	2.25884	7/1929	99/9999	8/2008	1	8/2011	2	5/2014	2
1859	83	0	1	5	2	2		1395	1	0	1	0.86958	10/1924	99/9999	8/2008	1	99/9999	-1	99/9999	2
1860	72	0	2	6	2	3		1396	1	0	0	3.47266	2/1936	99/9999	8/2008	1	99/9999	-1	99/9999	2
1861	74	0	2	1	2	3		1397	1	0	0	2.7279	3/1934	99/9999	8/2008	1	8/2011	1	5/2014	1
1863	72	1	1	0	4	3		1398	0	1	1	3.61573	5/1936	99/9999	8/2008	1	9/2011	2	5/2014	2
1864	85	1	1	0	4	3		1399	0	1	1	0.38491	5/1923	3/2013	8/2008	1	9/2011	2	99/9999	3
1865	84	0	2	0	4	1		1400	0	0	0	0.87446	6/1924	99/9999	8/2008	1	9/2011	1	5/2014	1
1866	82	0	1	11	1	1		1401	1	0	1	0.94616	5/1926	99/9999	8/2008	1	8/2011	1	5/2014	2
1867	76	0	1	11	1	1		1402	1	0	1	2.36759	9/1931	99/9999	7/2008	1	8/2011	1	6/2014	1
1868	80	0	2	5	1	1		1403	1	0	0	1.6897	9/1927	99/9999	7/2008	1	8/2011	1	5/2014	2
1869	79	1	1	3	1	1		1404	1	1	1	1.97834	12/1928	6/2010	7/2008	1	99/9999	3	99/9999	3
1870	80	0	1	0	1	2		1405	1	0	1	1.0462	8/1927	99/9999	7/2008	1	8/2011	2	5/2014	1
1871	73	0	2	4	1	2		1406	1	0	0	4.39418	8/1935	99/9999	8/2008	1	8/2011	1	5/2014	1
1872	74	0	1	0	2	3		1407	1	0	1	2.99233	4/1934	99/9999	8/2008	1	8/2011	1	5/2014	1
1873	85	1	2	4	5	8		1408	1	1	0	0.65539	12/1922	99/9999	7/2008	1	8/2011	2	5/2014	1
1874	73	0	1	4	2	2		1409	1	0	1	3.29815	10/1934	99/9999	8/2008	1	8/2011	1	5/2014	1
1875	75	0	2	0	4	8		1410	1	0	0	3.40975	9/1932	99/9999	7/2008	1	8/2011	1	5/2014	1
1877	74	0	1	2	9	3		1411	0	0	1	2.99481	6/1934	99/9999	8/2008	1	99/9999	-1	99/9999	2
1878	84	0	1	4	4	3		1412	0	0	1	0.62975	10/1923	5/2009	8/2008	1	99/9999	3	99/9999	3
1879	72	1	1	16	1	2		1413	1	1	1	3.58083	6/1936	99/9999	7/2008	1	8/2011	1	5/2014	1
1880	80	0	1	2	4	5		1414	0	0	1	1.0462	4/1928	99/9999	8/2008	1	99/9999	-1	99/9999	2
1881	75	0	1	2	4	4		1415	0	0	1	3.26937	9/1932	11/2013	8/2008	1	9/2011	2	99/9999	3
1882	83	0	2	1	4	5		1416	0	0	0	1.24137	7/1925	1/2014	8/2008	1	8/2011	2	99/9999	3
1883	72	0	1	4	4	4		1417	0	0	1	3.61573	4/1936	99/9999	8/2008	1	8/2011	1	5/2014	2
1884	71	0	2	6	2	3		1418	1	0	0	4.53475	4/1937	99/9999	8/2008	1	99/9999	-1	99/9999	2
1885	76	1	2	3	5	3		1419	1	1	0	4.06544	7/1932	99/9999	8/2008	1	8/2011	2	99/9999	2
1886	72	1	1	16	0	2		1420	1	1	1	3.58083	5/1936	2/2009	8/2008	1	99/9999	3	99/9999	3
1887	88	0	2	0	9	3		1421	0	0	0	0.35815	1/1920	12/2010	8/2008	2	99/9999	3	99/9999	3
1889	78	0	1	8	0	2		1422	1	0	1	2.35041	3/1930	2/2011	8/2008	2	99/9999	3	99/9999	3
1891	73	0	2	3	2	2		1423	1	0	0	4.39418	9/1934	99/9999	5/2008	1	7/2011	1	5/2014	2
1892	84	1	2	0	7	3		1424	1	1	0	1.04594	6/1924	99/9999	6/2008	1	99/9999	-1	99/9999	2
1893	77	0	1	4	2	3		1425	1	0	1	3.39497	7/1930	4/2014	5/2008	1	8/2011	1	99/9999	3
1894	78	0	2	6	2	3		1426	1	0	0	2.96344	2/1930	99/9999	6/2008	1	8/2011	-1	99/9999	2
1895	75	1	1	6	2	3		1427	1	1	1	3.7494	12/1932	99/9999	5/2008	1	99/9999	-1	99/9999	2
1896	77	1	1	9	4	4		1428	1	1	1	3.39497	4/1931	99/9999	6/2008	1	99/9999	-1	99/9999	2
1897	76	0	2	0	2	3		1429	0	0	0	4.06544	3/1932	99/9999	6/2008	1	99/9999	-1	99/9999	2
1898	75	1	1	6	4	5		1430	0	1	1	3.26937	2/1933	99/9999	6/2008	1	99/9999	-1	99/9999	2
1899	77	1	1	4	4	3		1431	0	1	1	2.76659	4/1931	99/9999	7/2008	1	99/9999	-1	99/9999	2
1900	79	0	1	0	6	3		1432	0	0	1	1.6453	8/1928	99/9999	6/2008	1	99/9999	-1	99/9999	2
1901	74	1	2	0	5	2		1433	0	1	0	4.54411	7/1933	99/9999	6/2008	1	99/9999	-1	99/9999	2
1902	73	0	1	0	2	3		1434	0	0	1	3.34529	11/1934	99/9999	6/2008	1	99/9999	-1	99/9999	2
1903	76	0	2	0	2	5		1435	0	0	0	2.93018	8/1931	99/9999	6/2008	1	99/9999	-1	99/9999	2
1904	87	0	1	0	4	3		1436	0	0	1	0.36833	4/1921	9/2009	6/2008	1	99/9999	3	99/9999	3
1906	73	0	1	11	1	2		1437	1	0	1	3.29815	9/1934	1/2009	8/2008	1	99/9999	3	99/9999	3
1907	79	0	2	3	2	5		1438	1	0	0	2.25884	10/1928	1/2011	5/2008	1	8/2011	2	99/9999	2
1908	73	0	2	0	4	3		1439	0	0	0	3.34894	8/1935	99/9999	8/2008	1	8/2011	1	5/2014	2
1909	96	1	1	6	1	2		1440	1	1	1	0.02383	8/1912	10/2008	8/2008	2	99/9999	3	99/9999	3
1910	93	0	1	2	2	3		1441	1	0	1	0.02842	12/1914	99/9999	8/2008	2	8/2011	2	99/9999	2
1911	99	0	2	0	5	3		1442	1	0	0	0.01115	3/1909	2/2010	6/2008	1	99/9999	3	99/9999	3
1912	69	0	1	0	4	3		1443	0	0	1	3.26136	3/1939	99/9999	6/2008	1	7/2011	1	5/2014	1
1913	89	0	1	6	2	3		1444	0	0	1	0.12254	10/1918	99/9999	8/2008	1	8/2011	2	5/2014	2
1914	90	1	1	3	2	3		1445	1	1	1	0.05947	10/1917	9/2008	8/2008	1	99/9999	3	99/9999	3
1915	91	0	2	0	5	2		1446	1	0	0	0.09768	6/1917	8/2008	8/2008	2	99/9999	3	99/9999	3
1916	90	0	1	4	2	1		1447	1	0	1	0.05947	11/1917	99/9999	8/2008	1	9/2011	1	5/2014	2
1917	92	1	1	0	7	3		1448	1	1	1	0.04728	6/1916	99/9999	8/2008	1	99/9999	-1	99/9999	2
1918	92	1	1	12	1	2		1449	1	1	1	0.04728	3/1916	12/2010	7/2008	1	99/9999	3	99/9999	3
1919	96	1	2	0	5	3		1450	1	1	0	0.03832	10/1911	7/2012	7/2008	2	8/2011	2	99/9999	3
1920	96	0	2	0	5	3		1451	1	0	0	0.03832	10/1911	9/2008	8/2008	2	99/9999	3	99/9999	3
1921	94	0	2	0	4	3		1452	0	0	0	0.05116	8/1913	4/2013	7/2008	1	8/2011	1	99/9999	3
1922	91	0	1	0	4	4		1453	1	0	1	0.06749	5/1917	10/2008	6/2008	1	99/9999	3	99/9999	3
1923	90	1	2	0	5	3		1454	1	1	0	0.10082	4/1918	1/2010	6/2008	1	99/9999	3	99/9999	3
1924	89	1	1	6	2	2		1455	1	1	1	0.12254	9/1918	99/9999	8/2008	2	99/9999	-1	99/9999	2
1925	94	0	2	0	5	3		1456	1	0	0	0.04985	5/1914	10/2013	8/2008	1	8/2011	2	99/9999	3
1926	89	0	1	0	4	3		1457	1	0	1	0.12254	11/1918	8/2011	8/2008	1	8/2011	2	99/9999	3
1927	89	1	2	6	5	3		1458	1	1	0	0.16973	10/1918	12/2009	7/2008	2	99/9999	3	99/9999	3
1929	91	0	2	0	5	3		1459	1	0	0	0.09768	6/1917	2/2014	8/2008	2	8/2011	2	99/9999	3
1930	99	0	2	0	5	3		1460	1	0	0	0.01115	2/1909	99/9999	8/2008	2	99/9999	-1	99/9999	2
1931	97	0	1	3	4	3		1461	0	0	1	0.02411	1/1911	2/2011	8/2008	1	99/9999	3	99/9999	3
1932	66	1	2	0	4	2		1462	0	1	0	4.95556	5/1942	99/9999	8/2008	1	99/9999	-1	99/9999	2
1935	69	1	1	9	1	2		1463	1	1	1	3.51939	9/1938	99/9999	8/2008	1	9/2011	2	5/2014	2
1936	69	0	2	9	7	2		1464	1	0	0	3.01906	1/1939	99/9999	6/2008	1	8/2011	1	5/2014	1
1937	69	0	2	6	3	3		1465	1	0	0	3.01906	7/1938	99/9999	6/2008	1	99/9999	-1	99/9999	2
1938	69	1	1	9	1	3		1466	1	1	1	3.51939	8/1938	99/9999	5/2008	1	8/2011	1	5/2014	1
1942	70	0	2	0	4	4		1467	0	0	0	4.55299	3/1938	99/9999	6/2008	1	8/2011	1	5/2014	1
1945	88	0	1	6	2	4		1468	1	0	1	0.15028	6/1920	11/2008	7/2008	2	99/9999	3	99/9999	3
1946	86	0	2	0	5	3		1469	0	0	0	0.54533	2/1922	99/9999	8/2008	1	99/9999	-1	99/9999	2
1947	70	0	1	3	4	4		1470	0	0	1	4.02846	3/1938	99/9999	6/2008	2	99/9999	-1	99/9999	2
1949	68	0	1	7	1	3		1471	1	0	1	5.65616	12/1939	99/9999	7/2008	1	99/9999	-1	99/9999	2
1950	70	1	2	5	1	3		1472	1	1	0	4.95431	2/1938	99/9999	7/2008	1	99/9999	-1	99/9999	2
1951	71	1	1	9	0	2		1473	1	1	1	3.51848	5/1937	99/9999	8/2008	1	8/2011	1	5/2014	1
1952	69	0	2	5	5	3		1474	1	0	0	3.01906	12/1938	99/9999	8/2008	1	8/2011	1	5/2014	1
1959	69	0	2	0	4	3		1475	0	0	0	3.58324	3/1939	99/9999	7/2008	1	99/9999	-1	99/9999	2
1960	70	0	1	7	4	4		1476	0	0	1	4.02846	8/1938	99/9999	8/2008	1	8/2011	1	5/2014	1
1961	69	1	1	9	1	2		1477	1	1	1	3.51939	3/1939	7/2008	6/2008	1	99/9999	3	99/9999	3
1963	70	0	1	12	2	3		1478	1	0	1	3.96843	5/1938	99/9999	8/2008	1	8/2011	1	5/2014	1
1964	68	0	2	6	2	5		1479	1	0	0	4.62606	11/1939	7/2013	8/2008	2	8/2011	2	99/9999	3
1965	68	1	1	9	2	2		1480	1	1	1	5.65616	4/1940	7/2010	8/2008	1	99/9999	3	99/9999	3
1966	70	0	1	6	2	3		1481	1	0	1	3.96843	12/1937	99/9999	8/2008	1	8/2011	1	5/2014	2
1967	87	0	2	0	5	3		1482	0	0	0	0.44921	5/1921	12/2010	8/2008	1	99/9999	3	99/9999	3
1968	69	1	2	0	5	3		1483	0	1	0	3.58324	11/1938	99/9999	8/2008	1	8/2011	1	5/2014	1
1969	70	1	1	9	2	3		1484	0	1	1	4.02846	11/1937	99/9999	8/2008	1	8/2011	1	5/2014	1
1970	77	0	2	0	4	2		1485	0	0	0	2.37667	4/1931	99/9999	6/2008	1	8/2011	1	5/2014	2
1971	71	0	2	6	4	3		1486	0	0	0	3.61964	3/1937	99/9999	6/2008	1	8/2011	2	5/2014	2
1972	74	0	1	2	4	4		1487	0	0	1	2.99481	1/1934	99/9999	6/2008	1	8/2011	1	5/2014	1
1973	80	1	2	0	4	3		1488	0	1	0	1.4957	7/1927	9/2008	6/2008	1	99/9999	3	99/9999	3
1974	79	0	1	6	2	1		1489	0	0	1	1.6453	3/1929	99/9999	5/2008	1	99/9999	-1	99/9999	2
1975	73	0	2	0	4	3		1490	0	0	0	3.34894	6/1935	99/9999	6/2008	1	8/2011	1	5/2014	2
1976	81	0	1	0	0	3		1491	1	0	1	1.13299	6/1926	99/9999	5/2008	2	8/2011	2	99/9999	2
1977	68	0	1	9	2	2		1492	1	0	1	5.65616	5/1940	99/9999	6/2008	1	7/2011	1	5/2014	1
1978	69	1	2	15	0	1		1493	1	1	0	3.01906	5/1939	99/9999	6/2008	1	8/2011	1	5/2014	1
1979	69	0	2	4	2	1		1494	1	0	0	3.01906	11/1938	99/9999	5/2008	1	99/9999	-1	99/9999	2
1980	71	1	2	5	2	3		1495	1	1	0	4.53475	10/1936	99/9999	5/2008	1	7/2011	2	99/9999	2
1981	71	0	2	11	1	3		1496	1	0	0	4.53475	9/1936	99/9999	6/2008	1	99/9999	-1	99/9999	2
1982	74	1	1	16	1	1		1497	1	1	1	2.99233	4/1934	99/9999	5/2008	1	8/2011	1	5/2014	1
1983	73	0	2	4	2	3		1498	1	0	0	4.39418	9/1934	99/9999	5/2008	1	99/9999	-1	99/9999	2
1984	75	1	1	16	0	1		1499	1	1	1	3.7494	3/1933	8/2008	5/2008	1	99/9999	3	99/9999	3
1985	75	0	1	6	2	1		1500	1	0	1	3.7494	7/1932	7/2009	5/2008	1	99/9999	3	99/9999	3
1986	77	1	1	12	0	1		1501	1	1	1	3.39497	7/1930	99/9999	5/2008	1	8/2011	1	5/2014	1
1987	76	0	1	0	4	3		1502	0	0	1	2.69727	11/1931	4/2011	6/2008	1	99/9999	3	99/9999	3
1988	69	1	1	10	4	3		1503	0	1	1	3.26136	8/1938	99/9999	6/2008	1	8/2011	1	5/2014	1
1989	68	0	2	2	4	3		1504	0	0	0	5.63908	7/1939	99/9999	5/2008	1	8/2011	1	5/2014	2
1990	82	1	2	0	4	3		1505	0	1	0	1.20149	2/1926	1/2011	5/2008	1	99/9999	3	99/9999	3
1991	68	0	2	6	4	3		1506	0	0	0	5.63908	11/1939	99/9999	5/2008	1	8/2011	1	5/2014	2
1992	80	1	2	4	2	3		1507	1	1	0	1.6897	7/1927	99/9999	6/2008	1	99/9999	-1	99/9999	2
1993	79	1	2	11	0	1		1508	1	1	0	2.25884	12/1928	99/9999	6/2008	1	8/2011	1	5/2014	2
1995	87	0	1	5	7	3		1509	0	0	1	0.3664	2/1921	99/9999	8/2008	1	99/9999	-1	99/9999	2
1996	95	1	1	6	2	3		1510	1	1	1	0.02451	10/1912	99/9999	7/2008	1	99/9999	-1	99/9999	2
1997	92	1	1	16	0	3		1511	1	1	1	0.04728	4/1916	99/9999	7/2008	1	99/9999	-1	99/9999	2
1999	88	1	2	0	2	3		1512	1	1	0	0.23179	11/1919	11/2013	7/2008	2	7/2011	2	99/9999	3
2000	91	1	1	10	2	3		1513	1	1	1	0.06749	11/1916	99/9999	7/2008	1	99/9999	-1	99/9999	2
2001	89	0	2	0	2	3		1514	1	0	0	0.16973	12/1918	99/9999	7/2008	1	99/9999	-1	99/9999	2
2002	87	0	2	0	7	3		1515	1	0	0	0.59798	7/1921	99/9999	7/2008	1	99/9999	-1	99/9999	2
2003	88	1	1	5	5	3		1516	0	1	1	0.1576	9/1919	11/2010	6/2008	1	99/9999	3	99/9999	3
2004	89	1	2	10	2	3		1517	1	1	0	0.16973	10/1918	99/9999	7/2008	1	99/9999	-1	99/9999	2
2005	90	0	2	0	2	3		1518	1	0	0	0.10082	7/1917	2/2011	6/2008	1	99/9999	3	99/9999	3
2006	92	0	1	0	2	3		1519	1	0	1	0.04728	12/1915	6/2009	6/2008	2	99/9999	3	99/9999	3
2007	90	0	2	0	4	3		1520	0	0	0	0.12624	10/1917	99/9999	6/2008	1	99/9999	-1	99/9999	2
2010	86	0	2	0	4	3		1521	0	0	0	0.54533	5/1922	99/9999	6/2008	1	99/9999	-1	99/9999	2
2011	91	1	2	0	4	4		1522	0	1	0	0.09126	1/1917	1/2011	6/2008	1	99/9999	3	99/9999	3
2012	90	0	1	2	0	5		1523	0	0	1	0.08242	7/1917	4/2012	6/2008	1	8/2011	2	99/9999	3
2013	89	0	1	1	2	4		1524	0	0	1	0.13493	5/1919	6/2011	6/2008	1	99/9999	3	99/9999	3
2014	85	1	2	3	4	3		1525	0	1	0	0.69825	1/1923	99/9999	6/2008	1	99/9999	-1	99/9999	2
2015	84	0	1	3	4	3		1526	0	0	1	0.62975	2/1924	10/2008	6/2008	1	99/9999	3	99/9999	3
2016	86	1	1	3	4	4		1527	0	1	1	0.32008	7/1921	99/9999	6/2008	1	99/9999	-1	99/9999	2
2017	95	1	2	2	4	5		1528	0	1	0	0.04665	8/1912	3/2010	6/2008	2	99/9999	3	99/9999	3
2018	91	1	2	0	4	3		1529	0	1	0	0.09126	3/1917	99/9999	6/2008	1	99/9999	-1	99/9999	2
2019	98	1	2	0	4	3		1530	0	1	0	0.01046	1/1910	12/2012	6/2008	1	7/2011	2	99/9999	3
2020	94	0	1	5	0	3		1531	0	0	1	0.02851	3/1914	12/2008	6/2008	2	99/9999	3	99/9999	3
2021	95	0	2	0	4	3		1532	0	0	0	0.04665	1/1913	99/9999	6/2008	2	99/9999	-1	99/9999	2
2023	98	0	2	0	4	3		1533	0	0	0	0.01046	7/1909	99/9999	6/2008	1	7/2011	2	5/2014	2
2024	97	1	2	0	4	3		1534	0	1	0	0.02577	10/1910	99/9999	6/2008	2	7/2011	2	5/2014	2
2025	97	0	1	3	2	3		1535	0	0	1	0.01811	7/1910	7/2012	6/2008	2	7/2011	2	99/9999	3
2026	94	1	1	3	4	4		1536	0	1	1	0.02726	9/1913	99/9999	6/2008	2	99/9999	-1	99/9999	2
2027	97	0	1	0	4	2		1537	0	0	1	0.02411	5/1911	1/2009	6/2008	2	99/9999	3	99/9999	3
2029	89	0	2	0	4	3		1538	0	0	0	0.21002	6/1919	99/9999	6/2008	1	7/2011	1	5/2014	2
2031	89	0	2	0	4	3		1539	0	0	0	0.21002	6/1919	99/9999	6/2008	1	7/2011	1	5/2014	2
2032	95	1	1	8	4	3		1540	0	1	1	0.02956	4/1913	99/9999	6/2008	1	99/9999	-1	99/9999	2
2033	95	1	2	3	4	4		1541	0	1	0	0.04665	7/1912	99/9999	6/2008	2	99/9999	-1	99/9999	2
2034	89	0	2	0	4	3		1542	0	0	0	0.21002	1/1919	4/2011	6/2008	1	99/9999	3	99/9999	3
2035	66	1	1	0	4	3		1543	0	1	1	4.99129	11/1941	99/9999	6/2008	1	8/2011	1	5/2014	1
2040	96	0	1	0	3	2		1544	0	0	1	0.02931	6/1912	2/2009	7/2008	1	99/9999	3	99/9999	3
2041	93	0	2	0	4	3		1545	0	0	0	0.06757	6/1915	99/9999	7/2008	1	7/2011	1	7/2014	2
2045	83	0	1	5	2	3		1546	0	0	1	0.86958	3/1925	99/9999	7/2008	1	7/2011	1	5/2014	1
2046	98	0	2	0	4	4		1547	0	0	0	0.01046	12/1909	11/2008	6/2008	1	99/9999	3	99/9999	3
2049	65	0	2	0	4	3		1548	0	0	0	5.50496	7/1943	99/9999	7/2008	1	7/2011	1	99/9999	2
2051	85	0	2	0	4	3		1549	0	0	0	0.65539	10/1922	99/9999	7/2008	1	99/9999	-1	99/9999	2
2052	93	0	1	3	2	2		1550	1	0	1	0.02842	12/1914	99/9999	7/2008	1	99/9999	-1	99/9999	2
2053	86	1	1	9	2	3		1551	1	1	1	0.37984	12/1921	99/9999	7/2008	1	99/9999	-1	99/9999	2
2054	88	0	2	0	5	4		1552	1	0	0	0.23179	7/1920	99/9999	7/2008	1	99/9999	-1	99/9999	2
2055	96	1	2	6	2	3		1553	1	1	0	0.03832	8/1911	99/9999	7/2008	1	7/2011	2	99/9999	2
2056	86	1	1	9	2	3		1554	1	1	1	0.37984	12/1921	99/9999	7/2008	1	3/2011	1	99/9999	3
2057	89	0	2	0	4	5		1555	0	0	0	0.21002	10/1918	2/2011	6/2008	1	99/9999	3	99/9999	3
2058	98	1	2	0	4	2		1556	0	1	0	0.01046	7/1909	12/2010	6/2008	2	99/9999	3	99/9999	3
2061	91	0	2	4	2	4		1557	1	0	0	0.09768	2/1917	99/9999	7/2008	1	8/2011	1	11/2014	1
2064	90	1	2	1	2	3		1558	1	1	0	0.10082	1/1918	99/9999	7/2008	1	99/9999	-1	99/9999	2
2065	65	1	1	12	2	3		1559	1	1	1	5.04519	11/1942	99/9999	7/2008	1	99/9999	-1	99/9999	2
2066	65	1	2	12	2	3		1560	1	1	0	5.04147	10/1942	99/9999	8/2008	1	7/2011	1	7/2014	1
2067	66	1	1	12	0	3		1561	1	1	1	6.09224	1/1942	99/9999	8/2008	1	99/9999	-1	99/9999	2
2068	65	1	2	0	2	3		1562	1	1	0	5.04147	12/1942	99/9999	7/2008	1	99/9999	-1	99/9999	2
2069	66	1	1	12	2	3		1563	1	1	1	6.09224	7/1942	99/9999	7/2008	1	99/9999	-1	99/9999	2
2070	87	1	1	0	2	3		1564	1	1	1	0.3664	2/1921	99/9999	7/2008	1	99/9999	-1	99/9999	2
2071	94	0	2	0	5	3		1565	1	0	0	0.04985	4/1914	6/2010	7/2008	2	99/9999	3	99/9999	3
2072	93	1	1	6	2	2		1566	1	1	1	0.02842	2/1915	99/9999	7/2008	1	99/9999	-1	99/9999	2
2074	93	0	1	10	6	2		1567	1	0	1	0.02842	7/1915	99/9999	9/2008	2	99/9999	-1	99/9999	2
2076	85	1	1	6	1	2		1568	0	1	1	0.38491	1/1923	99/9999	7/2008	1	99/9999	-1	99/9999	2
2078	81	0	2	0	4	3		1569	0	0	0	1.17534	12/1926	99/9999	6/2008	1	99/9999	-1	99/9999	2
2079	93	1	2	0	4	3		1570	0	1	0	0.06757	6/1915	99/9999	6/2008	2	99/9999	-1	99/9999	2
2080	80	1	1	2	4	3		1571	0	1	1	1.0462	4/1928	99/9999	7/2008	1	99/9999	-1	99/9999	2
2081	93	0	1	4	4	4		1572	0	0	1	0.03661	8/1915	99/9999	8/2008	1	99/9999	-1	99/9999	2
2082	90	1	1	0	2	2		1573	0	1	1	0.08242	8/1917	99/9999	7/2008	1	99/9999	-1	99/9999	2
2083	89	1	2	10	0	3		1574	0	1	0	0.21002	8/1918	99/9999	7/2008	1	7/2011	1	5/2014	2
2085	97	1	1	6	2	3		1575	1	1	1	0.01811	1/1911	99/9999	9/2008	2	99/9999	-1	99/9999	2
2086	98	0	1	0	2	3		1576	1	0	1	0.00706	5/1910	3/2014	8/2008	1	11/2011	1	99/9999	3
2087	66	1	2	9	2	3		1577	1	1	0	5.24161	7/1942	99/9999	8/2008	1	99/9999	-1	99/9999	2
2088	67	1	1	9	2	3		1578	1	1	1	5.48465	3/1941	99/9999	8/2008	2	99/9999	-1	99/9999	2
2089	92	1	1	9	2	3		1579	1	1	1	0.04728	11/1915	3/2009	9/2008	2	99/9999	3	99/9999	3
2090	93	1	2	3	5	3		1580	1	1	0	0.06022	9/1914	10/2014	5/2008	1	9/2011	1	99/9999	3
2091	98	1	2	0	2	3		1581	1	1	0	0.01122	12/1909	99/9999	8/2008	2	99/9999	-1	99/9999	2
2092	90	0	1	4	2	3		1582	1	0	1	0.05947	3/1918	99/9999	8/2008	1	7/2011	2	99/9999	2
2093	90	1	1	4	2	3		1583	1	1	1	0.05947	7/1918	12/2009	8/2008	1	99/9999	3	99/9999	3
2094	92	1	2	4	5	3		1584	1	1	0	0.0783	1/1916	99/9999	9/2008	1	11/2011	1	99/9999	2
2095	93	0	2	0	5	3		1585	1	0	0	0.06022	8/1915	99/9999	8/2008	2	99/9999	-1	99/9999	2
2096	92	1	2	12	0	3		1586	1	1	0	0.0783	11/1915	11/2009	7/2008	2	99/9999	3	99/9999	3
2097	92	1	2	0	5	3		1587	1	1	0	0.0783	9/1916	10/2009	9/2008	2	99/9999	3	99/9999	3
2098	91	0	1	6	2	3		1588	1	0	1	0.06749	12/1916	99/9999	8/2008	1	99/9999	-1	99/9999	2
2099	98	0	2	0	2	3		1589	1	0	0	0.01122	8/1910	99/9999	9/2008	2	7/2011	2	99/9999	2
2100	90	1	2	0	5	3		1590	1	1	0	0.10082	2/1918	99/9999	9/2008	1	99/9999	-1	99/9999	2
2101	92	1	1	3	0	3		1591	1	1	1	0.04728	11/1915	99/9999	9/2008	1	7/2011	1	10/2014	2
2102	94	1	2	0	2	3		1592	1	1	0	0.04985	5/1914	99/9999	9/2008	2	99/9999	-1	99/9999	2
2103	94	1	2	2	2	3		1593	1	1	0	0.04985	6/1914	99/9999	8/2008	2	99/9999	-1	99/9999	2
2104	94	0	2	3	2	3		1594	1	0	0	0.04985	2/1914	99/9999	9/2008	1	11/2011	1	99/9999	2
2106	93	0	1	4	2	3		1595	1	0	1	0.02842	7/1915	99/9999	9/2008	1	99/9999	-1	99/9999	2
2107	86	1	1	5	3	3		1596	1	1	1	0.37984	1/1922	5/2010	9/2008	1	99/9999	3	99/9999	3
2108	67	0	1	3	2	4		1597	1	0	1	5.48465	11/1940	99/9999	9/2008	1	99/9999	-1	99/9999	2
2109	66	1	1	16	0	2		1598	1	1	1	6.09224	12/1941	99/9999	9/2008	1	7/2011	1	99/9999	2
2110	67	1	1	12	2	3		1599	1	1	1	5.48465	12/1940	99/9999	9/2008	1	99/9999	-1	99/9999	2
2111	65	1	2	9	0	3		1600	1	1	0	5.04147	6/1943	99/9999	9/2008	1	10/2011	1	10/2014	1
2112	93	0	1	6	2	3		1601	1	0	1	0.02842	11/1914	99/9999	9/2008	1	7/2011	2	99/9999	2
2113	66	1	2	15	0	2		1602	1	1	0	5.24161	3/1942	99/9999	9/2008	1	99/9999	-1	99/9999	2
2114	65	0	2	6	2	3		1603	1	0	0	5.04147	1/1943	99/9999	9/2008	1	10/2011	1	99/9999	2
2115	66	0	2	3	2	3		1604	1	0	0	5.24161	7/1942	99/9999	9/2008	1	99/9999	-1	99/9999	2
2116	66	1	1	9	2	3		1605	1	1	1	6.09224	11/1941	99/9999	9/2008	1	99/9999	-1	99/9999	2
2117	66	1	1	18	0	3		1606	1	1	1	6.09224	10/1941	99/9999	9/2008	1	99/9999	-1	99/9999	2
2118	97	1	1	12	0	3		1607	1	1	1	0.01811	10/1910	99/9999	9/2008	1	99/9999	-1	99/9999	2
2119	97	0	1	3	2	4		1608	1	0	1	0.01811	10/1910	99/9999	9/2008	2	99/9999	-1	99/9999	2
2120	96	1	1	0	5	3		1609	1	1	1	0.02383	3/1912	99/9999	8/2008	2	7/2011	2	7/2014	2
2121	67	1	2	6	2	3		1610	1	1	0	5.24884	7/1941	99/9999	8/2008	1	7/2011	1	99/9999	2
2124	99	1	2	0	2	3		1611	1	1	0	0.01115	12/1908	5/2011	9/2008	2	99/9999	3	99/9999	3
2125	65	1	1	7	2	3		1612	1	1	1	5.04519	10/1942	99/9999	7/2008	1	99/9999	-1	99/9999	2
2126	94	1	1	3	4	4		1613	0	1	1	0.02726	8/1914	99/9999	8/2008	2	99/9999	-1	99/9999	2
2127	91	1	2	0	2	5		1614	1	1	0	0.09768	10/1916	99/9999	7/2008	1	99/9999	-1	99/9999	2
2128	99	0	2	0	4	5		1615	1	0	0	0.01115	5/1909	1/2010	8/2008	2	99/9999	3	99/9999	3
2129	95	1	1	3	2	4		1616	1	1	1	0.02451	5/1913	99/9999	8/2008	1	99/9999	-1	99/9999	2
2132	99	1	2	0	2	3		1617	1	1	0	0.01115	8/1909	4/2011	8/2008	2	99/9999	3	99/9999	3
2134	94	0	1	0	2	2		1618	1	0	1	0.02851	11/1913	99/9999	9/2008	1	99/9999	-1	99/9999	2
2137	92	1	2	0	4	4		1619	1	1	0	0.0783	4/1916	99/9999	7/2008	1	99/9999	-1	99/9999	2
2138	99	0	2	0	5	3		1620	1	0	0	0.01115	3/1909	99/9999	8/2008	2	99/9999	-1	99/9999	2
2139	65	0	1	4	2	3		1621	1	0	1	5.04519	8/1943	99/9999	8/2008	1	99/9999	-1	99/9999	2
2140	97	0	2	0	2	4		1622	1	0	0	0.02497	9/1910	2/2014	8/2008	2	7/2011	2	99/9999	3
2141	90	0	1	3	2	3		1623	1	0	1	0.05947	9/1917	99/9999	8/2008	1	99/9999	-1	99/9999	2
2142	90	1	1	11	0	3		1624	0	1	1	0.05947	8/1918	99/9999	8/2008	1	99/9999	-1	99/9999	2
2144	97	1	1	3	2	2		1625	1	1	1	0.01811	10/1910	99/9999	6/2008	2	99/9999	-1	99/9999	2
2148	93	1	1	12	1	3		1626	1	1	1	0.02842	1/1915	99/9999	10/2008	1	99/9999	-1	99/9999	2
2149	93	1	1	3	2	3		1627	1	1	1	0.02842	1/1915	9/2008	10/2008	2	99/9999	3	99/9999	3
2150	96	1	1	6	2	3		1628	1	1	1	0.02383	1/1912	12/2010	10/2008	2	99/9999	3	99/9999	3
2151	93	1	1	12	0	3		1629	1	1	1	0.02842	1/1915	11/2008	10/2008	2	99/9999	3	99/9999	3
2152	93	1	1	0	3	3		1630	1	1	1	0.02842	3/1915	99/9999	10/2008	1	99/9999	-1	99/9999	2
2153	96	1	2	0	5	3		1631	1	1	0	0.03832	2/1912	8/2011	10/2008	1	7/2011	1	99/9999	3
2157	98	1	2	88	2	3		1632	1	1	0	0.01122	4/1910	9/2008	7/2008	2	99/9999	3	99/9999	3
2158	95	1	1	9	2	3		1633	1	1	1	0.02451	8/1913	99/9999	10/2008	1	3/2011	1	10/2014	2
2159	92	1	2	4	2	3		1634	1	1	0	0.0783	8/1916	99/9999	8/2008	1	99/9999	-1	99/9999	2
2160	91	1	1	6	2	3		1635	1	1	1	0.06749	3/1917	12/2010	10/2008	1	99/9999	3	99/9999	3
2161	93	1	1	9	2	3		1636	1	1	1	0.02842	10/1915	99/9999	10/2008	1	99/9999	-1	99/9999	2
2162	93	0	2	5	2	3		1637	1	0	0	0.06022	12/1914	99/9999	9/2008	1	99/9999	-1	99/9999	2
2163	94	1	2	10	0	3		1638	1	1	0	0.04985	8/1914	99/9999	8/2008	1	99/9999	-1	99/9999	2
2164	67	1	2	5	0	3		1639	1	1	0	5.24884	5/1941	99/9999	10/2008	1	99/9999	-1	99/9999	2
2165	67	1	2	9	2	3		1640	1	1	0	5.24884	7/1941	99/9999	10/2008	1	8/2011	1	10/2014	1
2166	99	1	2	2	2	3		1641	1	1	0	0.01115	11/1908	99/9999	8/2008	1	99/9999	-1	99/9999	2
2167	66	1	2	9	3	4		1642	1	1	0	5.24161	5/1942	99/9999	9/2008	1	10/2011	1	99/9999	2
2168	67	1	1	6	2	3		1643	1	1	1	5.48465	2/1941	99/9999	9/2008	2	99/9999	-1	99/9999	2
2169	90	1	1	6	2	3		1644	1	1	1	0.05947	2/1918	99/9999	9/2008	1	99/9999	-1	99/9999	2
2170	92	0	2	0	5	3		1645	1	0	0	0.0783	8/1916	99/9999	10/2008	2	99/9999	-1	99/9999	2
2171	91	1	2	0	5	3		1646	1	1	0	0.09768	10/1917	99/9999	10/2008	2	99/9999	-1	99/9999	2
2172	93	0	2	0	5	3		1647	1	0	0	0.06022	8/1915	99/9999	8/2008	1	99/9999	-1	99/9999	2
2173	93	1	2	4	7	3		1648	1	1	0	0.06022	9/1914	99/9999	8/2008	1	99/9999	-1	99/9999	2
2176	99	1	1	12	1	2		1649	1	1	1	0.0074	1/1909	99/9999	10/2008	1	99/9999	-1	99/9999	2
2179	80	1	1	9	4	3		1650	1	1	1	1.0462	10/1928	99/9999	10/2008	1	99/9999	-1	99/9999	2
2195	93	1	1	6	2	3		1651	1	1	1	0.02842	10/1915	99/9999	10/2008	1	99/9999	-1	99/9999	2
2196	99	0	1	2	2	3		1652	1	0	1	0.0074	5/1909	99/9999	6/2008	2	99/9999	-1	99/9999	2
2197	94	1	2	6	5	3		1653	1	1	0	0.04985	11/1913	99/9999	10/2008	1	99/9999	-1	99/9999	2
2199	93	1	1	0	2	3		1654	1	1	1	0.02842	2/1915	99/9999	11/2008	1	8/2011	1	10/2014	2
2200	93	1	1	5	2	3		1655	1	1	1	0.02842	10/1915	2/2010	10/2008	2	99/9999	3	99/9999	3
2201	91	1	1	12	0	3		1656	1	1	1	0.06749	3/1917	1/2010	10/2008	1	99/9999	3	99/9999	3
2202	91	1	1	0	2	3		1657	1	1	1	0.06749	11/1916	5/2010	10/2008	1	99/9999	3	99/9999	3
2209	98	1	2	0	5	3		1658	1	1	0	0.01122	4/1910	99/9999	6/2008	2	7/2011	2	99/9999	2
2230	96	0	1	3	2	4		1659	1	0	1	0.02383	6/1912	99/9999	12/2008	1	11/2011	2	99/9999	2
2231	90	1	1	3	0	3		1660	1	1	1	0.05947	1/1918	99/9999	10/2008	1	99/9999	-1	99/9999	2
2232	94	1	1	3	2	3		1661	1	1	1	0.02851	5/1914	99/9999	12/2008	2	99/9999	-1	99/9999	2
2233	95	1	1	3	2	3		1662	1	1	1	0.02451	7/1913	99/9999	11/2008	1	99/9999	-1	99/9999	2
2234	93	1	1	9	2	3		1663	1	1	1	0.02842	10/1915	99/9999	11/2008	1	99/9999	-1	99/9999	2
2235	98	0	2	0	2	3		1664	1	0	0	0.01122	8/1910	10/2009	10/2008	2	99/9999	3	99/9999	3
2236	98	1	1	3	3	3		1665	1	1	1	0.00706	1/1910	4/2009	11/2008	2	99/9999	3	99/9999	3
2237	90	0	1	6	2	3		1666	1	0	1	0.05947	1/1918	99/9999	11/2008	1	9/2011	1	99/9999	2
2238	92	1	1	3	2	3		1667	1	1	1	0.04728	7/1916	99/9999	11/2008	2	99/9999	-1	99/9999	2
2239	93	1	1	0	2	3		1668	1	1	1	0.02842	10/1915	99/9999	10/2008	1	7/2011	2	99/9999	2
2240	97	0	1	4	2	3		1669	1	0	1	0.01811	6/1911	99/9999	10/2008	2	8/2011	2	99/9999	2
2246	90	1	2	5	2	3		1670	1	1	0	0.10082	11/1917	11/2008	8/2008	2	99/9999	3	99/9999	3
2254	99	1	1	12	3	3		1671	1	1	1	0.0074	12/1909	9/2009	12/2008	2	99/9999	3	99/9999	3
2255	94	0	1	5	2	3		1672	1	0	1	0.02851	6/1914	99/9999	11/2008	1	99/9999	-1	99/9999	2
2256	97	0	1	5	3	3		1673	1	0	1	0.01811	4/1911	99/9999	11/2008	1	99/9999	-1	99/9999	2
2257	98	1	1	5	2	3		1674	1	1	1	0.00706	4/1910	1/2009	11/2008	2	99/9999	3	99/9999	3
2258	95	1	1	4	2	3		1675	1	1	1	0.02451	1/1913	99/9999	12/2008	2	99/9999	-1	99/9999	2
2259	96	1	1	3	2	3		1676	1	1	1	0.02383	8/1912	99/9999	12/2008	1	3/2011	1	99/9999	2
2260	98	1	1	0	2	3		1677	1	1	1	0.00706	1/1910	99/9999	12/2008	2	99/9999	-1	99/9999	2
2261	99	0	1	0	2	3		1678	1	0	1	0.0074	12/1908	99/9999	11/2008	2	99/9999	-1	99/9999	2
2262	92	1	2	0	5	3		1679	1	1	0	0.0783	10/1916	99/9999	10/2008	1	99/9999	-1	99/9999	2
2263	93	1	1	9	0	3		1680	1	1	1	0.02842	2/1915	99/9999	12/2008	1	99/9999	-1	99/9999	2
2264	90	1	1	5	2	3		1681	1	1	1	0.05947	2/1918	9/2008	7/2008	1	99/9999	3	99/9999	3
2265	88	1	2	0	5	4		1682	1	1	0	0.23179	3/1920	99/9999	8/2008	1	99/9999	-1	99/9999	2
2266	89	1	1	5	0	3		1683	1	1	1	0.12254	4/1919	99/9999	5/2008	2	99/9999	-1	99/9999	2
2267	88	1	1	6	0	3		1684	1	1	1	0.15028	12/1919	99/9999	6/2008	1	99/9999	-1	99/9999	2
2268	97	1	2	0	2	3		1685	1	1	0	0.02497	3/1911	99/9999	6/2008	1	99/9999	-1	99/9999	2
2270	74	1	2	0	2	3		1686	1	1	0	2.7279	11/1933	99/9999	8/2008	1	99/9999	-1	99/9999	2
2271	75	1	2	0	2	3		1687	1	1	0	3.40975	1/1933	99/9999	8/2008	1	99/9999	-1	99/9999	2
2272	84	1	2	2	2	3		1688	1	1	0	1.04594	10/1923	99/9999	7/2008	1	99/9999	-1	99/9999	2
2273	74	1	2	11	0	3		1689	1	1	0	2.7279	2/1934	99/9999	7/2008	1	8/2011	1	99/9999	2
2274	82	1	2	5	2	3		1690	1	1	0	1.03816	10/1925	99/9999	7/2008	1	99/9999	-1	99/9999	2
2275	81	1	2	9	2	3		1691	1	1	0	1.53583	4/1927	99/9999	7/2008	1	99/9999	-1	99/9999	2
2276	76	0	1	14	0	3		1692	1	0	1	2.36759	6/1931	99/9999	5/2008	2	99/9999	-1	99/9999	2
2277	73	1	1	16	0	3		1693	1	1	1	3.29815	1/1935	99/9999	6/2008	1	12/2011	1	11/2014	1
2278	76	0	1	9	1	3		1694	1	0	1	2.36759	12/1931	99/9999	6/2008	1	99/9999	-1	99/9999	2
2279	78	0	2	4	2	5		1695	1	0	0	2.96344	9/1929	99/9999	6/2008	1	99/9999	-1	99/9999	2
2280	78	1	1	8	2	3		1696	1	1	1	2.35041	7/1930	99/9999	7/2008	1	99/9999	-1	99/9999	2
2281	75	1	1	13	0	3		1697	1	1	1	3.7494	8/1932	99/9999	6/2008	1	99/9999	-1	99/9999	2
2282	79	0	1	6	2	2		1698	1	0	1	1.97834	1/1929	99/9999	6/2008	1	99/9999	-1	99/9999	2
2283	81	1	1	14	0	3		1699	1	1	1	1.13299	7/1927	99/9999	8/2008	1	99/9999	-1	99/9999	2
2284	72	1	1	10	1	3		1700	1	1	1	3.58083	3/1936	1/2011	5/2008	1	99/9999	3	99/9999	3
2285	77	1	2	0	2	3		1701	1	1	0	2.74412	5/1931	99/9999	5/2008	1	7/2011	1	7/2014	1
2286	77	0	1	0	2	3		1702	1	0	1	3.39497	12/1930	99/9999	5/2008	2	99/9999	-1	99/9999	2
2287	76	0	1	4	2	3		1703	1	0	1	2.36759	12/1931	99/9999	6/2008	2	99/9999	-1	99/9999	2
2288	82	1	2	16	0	3		1704	1	1	0	1.03816	11/1925	99/9999	6/2008	1	99/9999	-1	99/9999	2
2289	82	0	2	2	2	3		1705	1	0	0	1.03816	7/1926	99/9999	7/2008	1	99/9999	-1	99/9999	2
2290	77	0	2	0	2	4		1706	1	0	0	2.74412	7/1931	1/2009	7/2008	2	99/9999	3	99/9999	3
2291	73	1	2	9	2	3		1707	1	1	0	4.39418	8/1934	99/9999	7/2008	1	7/2011	1	8/2014	1
2292	78	1	2	1	2	1		1708	1	1	0	2.96344	7/1930	99/9999	7/2008	1	99/9999	-1	99/9999	2
2293	82	0	2	4	2	4		1709	1	0	0	1.03816	7/1926	99/9999	8/2008	2	99/9999	-1	99/9999	2
2294	76	1	1	3	2	3		1710	1	1	1	2.36759	6/1932	99/9999	7/2008	1	99/9999	-1	99/9999	2
2295	71	0	1	1	0	1		1711	1	0	1	3.51848	8/1936	99/9999	7/2008	1	99/9999	-1	99/9999	2
2296	73	1	2	12	1	3		1712	1	1	0	4.39418	4/1935	99/9999	5/2008	1	99/9999	-1	99/9999	2
2297	78	0	2	0	4	3		1713	0	0	0	3.38025	7/1929	99/9999	6/2008	1	7/2011	1	5/2014	1
2298	92	0	1	4	4	4		1714	0	0	1	0.05049	3/1916	99/9999	6/2008	1	99/9999	-1	99/9999	2
2299	76	1	2	0	4	3		1715	0	1	0	2.93018	9/1931	99/9999	6/2008	1	8/2011	1	5/2014	2
2300	78	0	2	0	4	3		1716	0	0	0	3.38025	10/1929	99/9999	6/2008	1	7/2011	1	5/2014	2
2301	86	1	1	3	2	3		1717	0	1	1	0.32008	6/1922	99/9999	6/2008	1	8/2011	1	5/2014	1
2303	87	1	1	8	2	2		1718	0	1	1	0.36833	5/1921	99/9999	6/2008	1	7/2011	2	5/2014	2
2304	74	1	1	9	2	3		1719	1	1	1	2.99233	12/1933	99/9999	6/2008	1	9/2011	1	99/9999	2
2305	74	1	2	6	2	3		1720	1	1	0	2.7279	9/1933	99/9999	6/2008	1	99/9999	-1	99/9999	2
2306	82	1	2	4	0	3		1721	1	1	0	1.03816	12/1925	99/9999	7/2008	1	9/2011	1	99/9999	2
2307	78	1	1	5	2	2		1722	1	1	1	2.35041	1/1930	99/9999	5/2008	2	99/9999	-1	99/9999	2
2308	84	1	1	6	2	3		1723	1	1	1	0.71893	10/1923	3/2014	7/2008	1	8/2011	2	99/9999	3
2309	81	1	1	14	2	3		1724	1	1	1	1.13299	12/1926	99/9999	7/2008	2	10/2011	2	11/2014	2
2310	74	1	1	2	2	3		1725	1	1	1	2.99233	11/1933	11/2011	7/2008	1	99/9999	3	99/9999	3
2311	79	0	1	6	2	3		1726	1	0	1	1.97834	3/1929	99/9999	7/2008	1	7/2011	1	99/9999	2
2312	84	1	1	9	0	3		1727	1	1	1	0.71893	6/1924	99/9999	7/2008	1	7/2011	1	11/2014	1
2313	76	1	1	8	1	3		1728	1	1	1	2.36759	2/1932	99/9999	5/2008	1	99/9999	-1	99/9999	2
2314	75	0	2	4	2	3		1729	1	0	0	3.40975	2/1933	99/9999	8/2008	1	99/9999	-1	99/9999	2
2315	72	1	2	2	2	3		1730	1	1	0	3.47266	8/1936	99/9999	10/2008	1	99/9999	-1	99/9999	2
2316	77	1	1	3	2	1		1731	1	1	1	3.39497	8/1930	99/9999	6/2008	1	99/9999	-1	99/9999	2
2317	79	1	2	9	0	3		1732	1	1	0	2.25884	4/1929	99/9999	6/2008	1	99/9999	-1	99/9999	2
2318	71	1	1	12	0	3		1733	1	1	1	3.51848	5/1937	99/9999	6/2008	1	99/9999	-1	99/9999	2
2319	83	1	1	12	0	3		1734	1	1	1	0.86958	12/1924	99/9999	6/2008	1	99/9999	-1	99/9999	2
2320	84	1	2	9	0	3		1735	1	1	0	1.04594	3/1924	99/9999	6/2008	1	99/9999	-1	99/9999	2
2322	75	0	2	3	2	3		1736	1	0	0	3.40975	8/1932	99/9999	5/2008	1	99/9999	-1	99/9999	2
2323	85	0	2	10	0	3		1737	1	0	0	0.65539	8/1922	99/9999	5/2008	1	99/9999	-1	99/9999	2
2324	76	0	2	0	2	3		1738	1	0	0	4.06544	10/1931	99/9999	6/2008	1	99/9999	-1	99/9999	2
2325	73	0	1	6	1	3		1739	1	0	1	3.29815	7/1934	11/2013	6/2008	1	7/2011	1	99/9999	3
2326	79	1	1	1	2	3		1740	1	1	1	1.97834	4/1929	99/9999	5/2008	1	99/9999	-1	99/9999	2
2327	84	1	2	2	2	1		1741	1	1	0	1.04594	9/1923	99/9999	6/2008	1	99/9999	-1	99/9999	2
2328	76	1	1	5	2	3		1742	1	1	1	2.36759	11/1931	99/9999	6/2008	1	7/2011	1	99/9999	2
2329	83	1	2	6	2	3		1743	1	1	0	1.14791	3/1925	99/9999	6/2008	1	99/9999	-1	99/9999	2
2330	72	1	2	6	2	3		1744	1	1	0	3.47266	3/1936	99/9999	5/2008	1	99/9999	-1	99/9999	2
2331	72	1	2	10	0	3		1745	1	1	0	3.47266	12/1935	99/9999	5/2008	1	7/2011	1	99/9999	2
2332	80	0	1	2	2	3		1746	0	0	1	1.1362	6/1928	99/9999	7/2008	1	7/2011	1	8/2014	1
2333	82	1	1	6	2	2		1747	0	1	1	0.739	6/1926	99/9999	7/2008	1	3/2011	2	99/9999	2
2334	73	1	1	8	2	3		1748	0	1	1	3.34529	10/1934	99/9999	7/2008	1	7/2011	1	7/2014	1
2335	91	0	2	0	4	3		1749	0	0	0	0.09126	1/1917	99/9999	7/2008	1	3/2011	1	99/9999	2
2336	75	1	2	0	4	3		1750	0	1	0	4.00179	4/1933	99/9999	7/2008	1	3/2011	1	99/9999	2
2337	83	0	2	0	4	3		1751	0	0	0	1.24137	3/1925	99/9999	7/2008	1	99/9999	-1	99/9999	2
2338	76	0	1	2	4	3		1752	0	0	1	2.69727	6/1932	3/2012	7/2008	1	7/2011	2	99/9999	3
2339	77	0	2	2	4	3		1753	0	0	0	2.37667	2/1931	99/9999	7/2008	1	7/2011	1	5/2014	1
2340	88	0	2	0	4	2		1754	0	0	0	0.35815	1/1920	99/9999	7/2008	1	99/9999	-1	99/9999	2
2341	81	1	1	4	4	3		1755	0	1	1	0.94896	2/1927	99/9999	6/2008	1	99/9999	-1	99/9999	2
2342	73	1	2	4	4	4		1756	0	1	0	3.34894	3/1935	99/9999	6/2008	1	99/9999	-1	99/9999	2
2343	73	0	1	3	4	3		1757	0	0	1	3.34529	10/1934	5/2010	6/2008	1	99/9999	3	99/9999	3
2344	73	1	1	2	4	3		1758	0	1	1	3.34529	5/1935	99/9999	6/2008	1	8/2011	1	5/2014	1
2345	73	0	1	8	2	3		1759	0	0	1	3.34529	2/1935	99/9999	6/2008	1	7/2011	1	99/9999	2
2346	79	0	1	5	4	4		1760	0	0	1	1.6453	9/1928	99/9999	6/2008	1	7/2011	1	5/2014	1
2347	83	1	2	0	4	3		1761	0	1	0	1.24137	7/1924	99/9999	6/2008	1	8/2011	1	5/2014	1
2348	75	1	1	11	1	3		1762	0	1	1	3.7494	7/1932	99/9999	6/2008	1	99/9999	-1	99/9999	2
2349	78	1	1	7	1	3		1763	0	1	1	2.46415	1/1930	99/9999	6/2008	1	7/2011	1	5/2014	1
2350	71	1	1	2	4	4		1764	0	1	1	3.97698	8/1936	1/2009	6/2008	1	99/9999	3	99/9999	3
2351	78	1	2	0	2	3		1765	1	1	0	2.96344	8/1929	99/9999	7/2008	1	99/9999	-1	99/9999	2
2352	83	1	2	0	4	3		1766	1	1	0	1.14791	3/1925	99/9999	7/2008	1	11/2011	1	99/9999	2
2353	82	1	1	17	1	3		1767	1	1	1	0.94616	11/1925	99/9999	7/2008	1	7/2011	1	7/2014	1
2354	75	0	2	0	2	3		1768	1	0	0	3.40975	9/1932	99/9999	6/2008	1	99/9999	-1	99/9999	2
2355	81	1	2	6	0	3		1769	1	1	0	1.53583	5/1927	99/9999	6/2008	2	99/9999	-1	99/9999	2
2356	76	1	2	0	2	3		1770	1	1	0	4.06544	10/1931	99/9999	6/2008	1	99/9999	-1	99/9999	2
2357	82	1	2	5	2	3		1771	1	1	0	1.03816	4/1926	99/9999	5/2008	1	99/9999	-1	99/9999	2
2358	71	0	2	3	2	3		1772	1	0	0	4.53475	9/1936	99/9999	6/2008	1	99/9999	-1	99/9999	2
2359	80	0	2	0	4	3		1773	0	0	0	1.4957	3/1928	99/9999	6/2008	1	99/9999	-1	99/9999	2
2360	75	1	1	7	6	3		1774	1	1	1	3.7494	10/1932	99/9999	7/2008	1	11/2011	1	11/2014	-1
2361	79	0	1	3	1	3		1775	1	0	1	1.97834	1/1929	8/2013	6/2008	1	7/2011	2	99/9999	3
2362	91	0	2	0	2	3		1776	1	0	0	0.09768	6/1917	99/9999	7/2008	1	99/9999	-1	99/9999	2
2364	94	1	1	5	2	3		1777	0	1	1	0.02851	4/1914	4/2011	6/2008	1	99/9999	3	99/9999	3
2365	92	1	2	0	4	3		1778	0	1	0	0.07097	12/1915	1/2012	6/2008	1	8/2011	2	99/9999	3
2366	89	1	2	0	4	3		1779	0	1	0	0.21002	9/1918	12/2009	6/2008	2	99/9999	3	99/9999	3
2367	93	0	1	4	2	2		1780	0	0	1	0.02842	10/1914	99/9999	6/2008	1	99/9999	-1	99/9999	2
2368	94	1	1	3	4	4		1781	0	1	1	0.02726	4/1914	7/2008	6/2008	1	99/9999	3	99/9999	3
2369	98	0	1	3	2	3		1782	1	0	1	0.00706	2/1910	99/9999	10/2008	2	99/9999	-1	99/9999	2
2370	93	0	2	0	5	3		1783	1	0	0	0.06022	7/1915	99/9999	7/2008	2	99/9999	-1	99/9999	2
2371	98	0	2	4	2	3		1784	1	0	0	0.01122	6/1910	9/2013	8/2008	1	7/2011	1	99/9999	3
2372	97	1	2	0	5	3		1785	1	1	0	0.02497	3/1911	99/9999	9/2008	2	99/9999	-1	99/9999	2
2373	95	1	2	0	4	3		1786	1	1	0	0.04229	9/1913	3/2009	10/2008	2	99/9999	3	99/9999	3
2374	89	0	1	0	3	3		1787	0	0	1	0.13493	11/1918	99/9999	6/2008	2	99/9999	-1	99/9999	2
2375	92	0	2	0	4	2		1788	0	0	0	0.07097	9/1915	99/9999	6/2008	1	7/2011	1	99/9999	2
2376	94	0	1	0	2	3		1789	1	0	1	0.02851	8/1914	5/2012	8/2008	1	8/2011	2	99/9999	3
2377	99	0	1	0	2	3		1790	1	0	1	0.0074	2/1909	99/9999	10/2008	2	99/9999	-1	99/9999	2
2378	96	1	1	12	1	3		1791	1	1	1	0.02383	7/1912	10/2010	8/2008	2	99/9999	3	99/9999	3
2379	95	1	2	0	2	3		1792	1	1	0	0.04229	5/1913	99/9999	7/2008	2	7/2011	2	11/2014	2
2380	97	1	2	0	2	3		1793	1	1	0	0.02497	2/1911	10/2009	5/2008	2	99/9999	3	99/9999	3
2381	88	1	2	0	2	3		1794	1	1	0	0.23179	7/1919	99/9999	6/2008	1	99/9999	-1	99/9999	2
2382	96	1	2	8	0	3		1795	1	1	0	0.03832	5/1912	99/9999	7/2008	2	8/2011	2	99/9999	2
2383	92	1	1	5	2	3		1796	1	1	1	0.04728	8/1915	99/9999	7/2008	1	99/9999	-1	99/9999	2
2385	98	1	2	2	2	3		1797	1	1	0	0.01122	7/1910	7/2009	7/2008	1	99/9999	3	99/9999	3
2386	93	1	2	2	5	3		1798	1	1	0	0.06022	1/1915	99/9999	8/2008	1	99/9999	-1	99/9999	2
2387	93	1	2	3	5	4		1799	1	1	0	0.06022	1/1915	8/2013	7/2008	2	8/2011	2	99/9999	3
2388	93	0	2	0	5	3		1800	0	0	0	0.06757	1/1915	2/2010	7/2008	2	99/9999	3	99/9999	3
2390	97	0	1	0	3	3		1801	1	0	1	0.01811	10/1910	10/2011	6/2008	2	99/9999	3	99/9999	3
2391	98	1	2	12	2	3		1802	1	1	0	0.01122	12/1909	99/9999	7/2008	2	99/9999	-1	99/9999	2
2392	82	1	1	0	2	4		1803	1	1	1	0.94616	3/1926	99/9999	7/2008	1	7/2011	1	8/2014	1
2393	82	0	1	2	2	3		1804	1	0	1	0.94616	12/1925	99/9999	7/2008	1	99/9999	-1	99/9999	2
2394	83	1	1	8	2	3		1805	1	1	1	0.86958	9/1925	99/9999	10/2008	1	99/9999	-1	99/9999	2
2395	81	1	2	0	2	3		1806	1	1	0	1.53583	10/1926	99/9999	7/2008	1	99/9999	-1	99/9999	2
2396	81	1	2	4	5	3		1807	1	1	0	1.53583	11/1926	99/9999	7/2008	1	99/9999	-1	99/9999	2
2397	81	0	1	10	2	3		1808	1	0	1	1.13299	1/1927	99/9999	7/2008	2	99/9999	-1	99/9999	2
2398	80	1	1	3	2	3		1809	1	1	1	1.0462	8/1927	99/9999	7/2008	2	99/9999	-1	99/9999	2
2399	81	0	1	6	0	3		1810	1	0	1	1.13299	2/1927	99/9999	7/2008	2	99/9999	-1	99/9999	2
2400	80	1	1	9	2	3		1811	1	1	1	1.0462	5/1928	99/9999	7/2008	1	99/9999	-1	99/9999	2
2401	80	0	1	0	2	3		1812	1	0	1	1.0462	2/1928	99/9999	7/2008	1	99/9999	-1	99/9999	2
2402	79	0	1	4	2	3		1813	1	0	1	1.97834	10/1928	99/9999	7/2008	1	99/9999	-1	99/9999	2
2403	79	1	1	3	2	3		1814	1	1	1	1.97834	2/1929	99/9999	7/2008	1	7/2011	1	99/9999	2
2404	78	1	2	0	2	3		1815	1	1	0	2.96344	9/1929	5/2013	7/2008	2	7/2011	2	99/9999	3
2405	78	1	1	5	2	3		1816	1	1	1	2.35041	2/1930	99/9999	7/2008	1	99/9999	-1	99/9999	2
2406	93	1	1	9	0	4		1817	1	1	1	0.02842	1/1915	99/9999	7/2008	2	99/9999	-1	99/9999	2
2407	93	1	1	2	2	3		1818	1	1	1	0.02842	7/1915	99/9999	7/2008	2	99/9999	-1	99/9999	2
2408	80	0	2	0	4	4		1819	0	0	0	1.4957	5/1928	99/9999	6/2008	1	8/2011	1	5/2014	1
2409	90	0	1	9	1	3		1820	1	0	1	0.05947	6/1918	99/9999	6/2008	1	99/9999	-1	99/9999	2
2410	71	0	2	0	4	3		1821	0	0	0	3.61964	3/1937	99/9999	6/2008	1	8/2011	1	5/2014	1
2411	89	1	1	2	2	4		1822	1	1	1	0.12254	7/1919	11/2009	7/2008	2	99/9999	3	99/9999	3
2412	87	0	1	3	2	3		1823	1	0	1	0.3664	10/1920	99/9999	7/2008	1	7/2011	2	99/9999	2
2414	94	0	2	0	0	3		1824	1	0	0	0.04985	11/1913	99/9999	8/2008	1	99/9999	-1	99/9999	2
2415	98	1	1	17	0	3		1825	1	1	1	0.00706	2/1910	4/2011	7/2008	1	99/9999	3	99/9999	3
2416	71	1	1	3	2	3		1826	1	1	1	3.51848	2/1937	99/9999	7/2008	1	9/2011	1	99/9999	2
2417	88	0	1	0	2	3		1827	1	0	1	0.15028	12/1919	99/9999	7/2008	1	7/2011	1	8/2014	2
2419	69	0	1	6	4	3		1828	0	0	1	3.26136	11/1938	99/9999	6/2008	1	7/2011	1	5/2014	1
2420	77	0	2	0	4	3		1829	0	0	0	2.37667	10/1930	10/2008	6/2008	1	99/9999	3	99/9999	3
2421	78	1	2	6	2	3		1830	1	1	0	2.96344	6/1930	99/9999	7/2008	1	99/9999	-1	99/9999	2
2422	74	0	2	0	2	3		1831	1	0	0	2.7279	1/1934	99/9999	7/2008	1	7/2011	1	99/9999	2
2423	74	0	2	0	2	3		1832	1	0	0	2.7279	9/1933	99/9999	7/2008	1	7/2011	1	99/9999	2
2424	92	0	2	0	5	4		1833	1	0	0	0.0783	9/1915	99/9999	8/2008	1	99/9999	-1	99/9999	2
2425	89	0	1	1	2	3		1834	1	0	1	0.12254	2/1919	99/9999	7/2008	1	7/2011	1	99/9999	2
2426	69	0	2	6	2	3		1835	1	0	0	3.01906	4/1939	99/9999	7/2008	1	7/2011	1	8/2014	1
2428	77	0	2	0	2	3		1836	1	0	0	2.74412	10/1930	99/9999	7/2008	1	99/9999	-1	99/9999	2
2429	94	0	2	0	2	3		1837	1	0	0	0.04985	5/1914	5/2010	7/2008	2	99/9999	3	99/9999	3
2430	68	0	2	12	2	3		1838	1	0	0	4.62606	12/1939	99/9999	7/2008	1	99/9999	-1	99/9999	2
2431	80	0	2	0	2	3		1839	1	0	0	1.6897	6/1928	99/9999	7/2008	1	99/9999	-1	99/9999	2
2432	78	1	1	3	2	3		1840	1	1	1	2.35041	11/1929	99/9999	7/2008	1	99/9999	-1	99/9999	2
2433	93	0	2	0	5	3		1841	1	0	0	0.06022	12/1914	99/9999	7/2008	1	99/9999	-1	99/9999	2
2434	90	0	2	0	2	3		1842	1	0	0	0.10082	2/1918	99/9999	7/2008	2	99/9999	-1	99/9999	2
2435	74	1	2	0	2	3		1843	1	1	0	2.7279	7/1934	99/9999	7/2008	1	99/9999	-1	99/9999	2
2436	72	0	2	0	2	3		1844	1	0	0	3.47266	10/1935	99/9999	7/2008	1	7/2011	1	99/9999	2
2437	72	0	2	0	2	3		1845	1	0	0	3.47266	9/1935	99/9999	7/2008	1	7/2011	2	8/2014	1
2438	75	0	1	8	2	3		1846	1	0	1	3.7494	12/1932	99/9999	7/2008	1	7/2011	1	8/2014	1
2439	82	1	1	3	2	3		1847	1	1	1	0.94616	3/1926	99/9999	7/2008	1	99/9999	-1	99/9999	2
2440	81	1	1	9	2	3		1848	1	1	1	1.13299	1/1927	99/9999	7/2008	1	99/9999	-1	99/9999	2
2441	69	1	1	3	2	3		1849	1	1	1	3.51939	3/1939	1/2010	7/2008	1	99/9999	3	99/9999	3
2442	68	1	1	9	2	4		1850	1	1	1	5.65616	8/1939	99/9999	7/2008	1	99/9999	-1	99/9999	2
2444	69	0	1	9	2	3		1851	1	0	1	3.51939	10/1938	99/9999	7/2008	1	99/9999	-1	99/9999	2
2445	69	0	2	6	2	3		1852	1	0	0	3.01906	7/1939	2/2012	8/2008	1	7/2011	1	99/9999	3
2446	70	1	2	2	2	3		1853	1	1	0	4.95431	3/1938	99/9999	7/2008	1	7/2011	1	99/9999	2
2447	97	1	2	7	2	3		1854	1	1	0	0.02497	8/1910	11/2011	7/2008	1	8/2011	2	99/9999	3
2448	70	1	1	15	0	3		1855	1	1	1	3.96843	1/1938	99/9999	7/2008	1	7/2011	1	99/9999	2
2449	77	1	2	0	2	3		1856	1	1	0	2.74412	6/1931	99/9999	7/2008	1	99/9999	-1	99/9999	2
2450	72	0	2	4	2	3		1857	1	0	0	3.47266	6/1936	99/9999	7/2008	1	99/9999	-1	99/9999	2
2451	70	0	1	13	2	3		1858	1	0	1	3.96843	1/1938	99/9999	7/2008	1	7/2011	1	8/2014	1
2452	75	0	2	0	2	4		1859	1	0	0	3.40975	9/1932	11/2011	7/2008	1	7/2011	1	99/9999	3
2453	89	0	2	0	4	3		1860	0	0	0	0.21002	9/1918	99/9999	6/2008	1	99/9999	-1	99/9999	2
2455	68	0	2	6	2	3		1861	1	0	0	4.62606	3/1940	99/9999	7/2008	1	99/9999	-1	99/9999	2
2456	69	0	1	17	0	3		1862	1	0	1	3.51939	6/1939	99/9999	11/2008	1	7/2011	1	99/9999	2
2457	68	1	1	15	1	3		1863	1	1	1	5.65616	7/1939	1/2011	5/2008	1	99/9999	3	99/9999	3
2461	69	0	2	2	2	3		1864	1	0	0	3.01906	11/1938	99/9999	9/2008	2	7/2011	2	99/9999	2
2464	68	1	2	12	0	3		1865	1	1	0	4.62606	9/1939	99/9999	8/2008	1	99/9999	-1	99/9999	2
2467	71	1	2	2	2	3		1866	1	1	0	4.53475	9/1937	99/9999	9/2008	1	99/9999	-1	99/9999	2
2469	70	0	1	9	4	3		1867	0	0	1	4.02846	1/1938	99/9999	6/2008	1	7/2011	1	5/2014	1
2470	70	1	1	5	4	3		1868	0	1	1	4.02846	1/1938	99/9999	6/2008	1	7/2011	1	5/2014	1
2471	70	0	1	6	4	3		1869	0	0	1	4.02846	5/1938	99/9999	6/2008	1	7/2011	1	7/2014	1
2473	69	1	2	0	4	3		1870	0	1	0	3.58324	7/1938	99/9999	6/2008	1	8/2011	1	5/2014	1
2474	70	1	1	9	2	3		1871	0	1	1	4.02846	3/1938	99/9999	6/2008	1	7/2011	1	5/2014	1
2475	68	0	1	6	4	3		1872	0	0	1	4.81175	6/1940	2/2014	6/2008	1	7/2011	2	99/9999	3
2477	68	0	1	9	2	2		1873	0	0	1	4.81175	3/1940	6/2013	6/2008	1	7/2011	1	99/9999	3
2479	89	0	2	0	2	3		1874	0	0	0	0.21002	1/1919	99/9999	7/2008	1	3/2011	1	99/9999	2
2480	87	1	2	4	5	3		1875	1	1	0	0.59798	3/1921	99/9999	8/2008	2	99/9999	-1	99/9999	2
2481	85	0	2	0	4	2		1876	0	0	0	0.69825	12/1922	99/9999	7/2008	1	7/2011	1	99/9999	2
2482	84	0	2	0	4	4		1877	0	0	0	0.87446	2/1924	99/9999	7/2008	1	3/2011	1	99/9999	2
2483	87	0	1	0	4	4		1878	0	0	1	0.36833	4/1921	99/9999	7/2008	1	3/2011	1	99/9999	2
2489	94	1	2	8	2	4		1879	1	1	0	0.04985	4/1914	3/2010	7/2008	1	99/9999	3	99/9999	3
2490	70	0	1	8	1	3		1880	1	0	1	3.96843	1/1938	99/9999	6/2008	1	99/9999	-1	99/9999	2
2491	85	0	2	0	5	4		1881	1	0	0	0.65539	6/1923	99/9999	6/2008	2	99/9999	-1	99/9999	2
2492	90	0	1	9	1	3		1882	1	0	1	0.05947	10/1917	99/9999	6/2008	1	99/9999	-1	99/9999	2
2493	97	0	2	0	2	4		1883	1	0	0	0.02497	9/1911	99/9999	9/2008	2	99/9999	-1	99/9999	2
2494	68	1	1	10	0	3		1884	1	1	1	5.65616	10/1939	99/9999	6/2008	1	7/2011	1	11/2014	1
2498	98	1	2	0	5	3		1885	1	1	0	0.01122	1/1910	99/9999	8/2008	1	11/2011	2	99/9999	2
2499	69	0	2	2	4	2		1886	0	0	0	3.58324	10/1938	99/9999	6/2008	1	7/2011	1	7/2014	1
2500	67	1	1	14	1	3		1887	1	1	1	5.48465	9/1940	99/9999	6/2008	1	99/9999	-1	99/9999	2
2501	69	1	2	6	2	3		1888	1	1	0	3.01906	7/1938	99/9999	6/2008	1	99/9999	-1	99/9999	2
2502	99	0	2	0	2	3		1889	1	0	0	0.01115	1/1909	99/9999	7/2008	2	99/9999	-1	99/9999	2
2504	69	0	1	16	0	3		1890	1	0	1	3.51939	11/1938	99/9999	8/2008	1	99/9999	-1	99/9999	2
2505	70	1	1	6	2	3		1891	1	1	1	3.96843	1/1938	99/9999	8/2008	1	99/9999	-1	99/9999	2
2506	69	1	2	9	2	3		1892	1	1	0	3.01906	7/1939	99/9999	8/2008	1	99/9999	-1	99/9999	2
2507	70	1	1	12	8	3		1893	1	1	1	3.96843	7/1938	99/9999	8/2008	1	99/9999	-1	99/9999	2
2508	69	1	2	12	1	2		1894	1	1	0	3.01906	7/1939	6/2012	7/2008	1	10/2011	1	99/9999	3
2509	68	1	2	12	1	3		1895	1	1	0	4.62606	11/1939	99/9999	6/2008	1	9/2011	1	99/9999	2
2510	69	1	1	15	0	3		1896	1	1	1	3.51939	7/1938	99/9999	6/2008	1	99/9999	-1	99/9999	2
2512	70	1	2	12	1	3		1897	1	1	0	4.95431	6/1938	99/9999	10/2008	1	8/2011	1	7/2014	1
2513	94	1	1	5	2	3		1898	1	1	1	0.02851	6/1914	11/2009	7/2008	1	99/9999	3	99/9999	3
2515	86	1	1	15	1	3		1899	1	1	1	0.37984	6/1922	99/9999	7/2008	1	99/9999	-1	99/9999	2
2518	90	0	1	0	5	2		1900	0	0	1	0.08242	5/1918	10/2009	7/2008	1	99/9999	3	99/9999	3
2522	99	0	2	0	4	3		1901	0	0	0	0.01007	8/1909	99/9999	11/2008	1	8/2011	1	8/2014	2
2524	99	0	1	0	3	3		1902	0	0	1	0.0084	6/1909	2/2009	11/2008	2	99/9999	3	99/9999	3
2525	67	0	2	3	2	3		1903	1	0	0	5.24884	2/1941	99/9999	6/2008	1	9/2011	1	8/2014	-1
2526	67	1	2	0	2	3		1904	1	1	0	5.24884	2/1941	99/9999	6/2008	1	9/2011	1	8/2014	1
2527	65	0	1	12	0	3		1905	1	0	1	5.04519	8/1942	99/9999	6/2008	1	9/2011	1	8/2014	1
2528	66	1	1	4	3	3		1906	1	1	1	6.09224	3/1942	99/9999	6/2008	1	99/9999	-1	99/9999	2
2529	65	0	1	5	1	2		1907	1	0	1	5.04519	12/1942	99/9999	8/2008	1	9/2011	1	8/2014	2
2530	89	1	1	0	2	2		1908	1	1	1	0.12254	5/1919	99/9999	6/2008	1	8/2011	2	8/2014	2
2531	66	0	1	7	2	3		1909	1	0	1	6.09224	5/1942	99/9999	8/2008	1	8/2011	1	8/2014	1
2532	65	0	2	8	1	3		1910	1	0	0	5.04147	6/1943	99/9999	8/2008	1	9/2011	1	8/2014	1
2533	67	1	2	0	4	3		1911	0	1	0	5.24884	10/1940	99/9999	8/2008	1	8/2011	1	7/2014	1
2534	66	1	1	3	4	3		1912	0	1	1	4.99129	7/1942	99/9999	7/2008	1	7/2011	1	8/2014	1
2535	66	1	1	10	4	2		1913	0	1	1	4.99129	9/1941	99/9999	7/2008	1	7/2011	1	8/2014	1
2536	93	1	1	0	2	3		1914	0	1	1	0.02842	9/1914	9/2008	7/2008	1	99/9999	3	99/9999	3
2537	99	0	2	0	4	3		1915	0	0	0	0.01007	10/1909	7/2012	11/2008	1	8/2011	1	99/9999	3
2538	97	1	2	2	2	3		1916	0	1	0	0.02497	7/1911	12/2009	7/2008	2	99/9999	3	99/9999	3
2540	66	0	2	4	2	3		1917	1	0	0	5.24161	5/1942	3/2012	8/2008	1	9/2011	1	99/9999	3
2541	85	0	2	0	4	4		1918	0	0	0	0.69825	6/1923	99/9999	7/2008	1	99/9999	-1	99/9999	2
2542	67	0	1	6	3	3		1919	0	0	1	5.20501	4/1941	99/9999	7/2008	1	9/2011	1	8/2014	1
2543	67	0	2	0	4	2		1920	0	0	0	5.55347	2/1941	99/9999	7/2008	1	8/2011	1	8/2014	1
2544	94	0	2	0	5	4		1921	0	0	0	0.04985	8/1913	4/2010	7/2008	1	99/9999	3	99/9999	3
2545	67	0	2	0	4	3		1922	0	0	0	5.55347	11/1940	4/2014	7/2008	1	9/2011	1	99/9999	3
2546	94	0	2	7	2	2		1923	0	0	0	0.04985	12/1913	8/2013	7/2008	1	8/2011	1	99/9999	3
2547	65	0	2	0	4	3		1924	0	0	0	5.50496	10/1942	99/9999	7/2008	1	9/2011	1	8/2014	1
2549	99	1	2	0	4	3		1925	0	1	0	0.01007	2/1909	11/2012	11/2008	1	8/2011	2	99/9999	3
2551	84	1	2	6	2	2		1926	1	1	0	1.04594	3/1924	99/9999	6/2008	1	8/2011	1	8/2014	1
2552	66	0	1	1	4	3		1927	0	0	1	4.99129	12/1941	99/9999	8/2008	1	8/2011	1	8/2014	1
2553	92	0	2	0	4	3		1928	0	0	0	0.07097	7/1916	10/2009	8/2008	1	99/9999	3	99/9999	3
2554	89	0	1	6	2	3		1929	0	0	1	0.13493	1/1919	99/9999	6/2008	1	99/9999	-1	99/9999	2
2555	90	1	2	0	4	3		1930	0	1	0	0.12624	4/1918	2/2013	8/2008	2	7/2011	1	99/9999	3
2556	93	0	2	0	4	3		1931	0	0	0	0.06757	11/1914	1/2012	8/2008	1	7/2011	2	99/9999	3
2557	91	0	1	0	3	3		1932	0	0	1	0.05539	8/1917	3/2009	8/2008	2	99/9999	3	99/9999	3
2558	94	1	1	0	2	3		1933	0	1	1	0.02726	4/1914	7/2009	8/2008	2	99/9999	3	99/9999	3
2559	95	0	2	0	4	3		1934	0	0	0	0.04665	12/1912	11/2010	8/2008	1	99/9999	3	99/9999	3
2560	91	0	1	3	6	4		1935	0	0	1	0.05539	2/1917	7/2009	8/2008	1	99/9999	3	99/9999	3
2561	87	0	1	6	8	3		1936	0	0	1	0.36833	12/1920	11/2012	8/2008	1	8/2011	2	99/9999	3
2562	93	1	2	0	4	3		1937	0	1	0	0.06022	11/1914	4/2011	7/2008	1	99/9999	3	99/9999	3
2563	89	1	1	0	4	3		1938	0	1	1	0.13493	8/1918	8/2009	7/2008	1	99/9999	3	99/9999	3
2564	92	0	2	0	4	3		1939	0	0	0	0.0783	8/1915	6/2013	7/2008	1	9/2011	1	99/9999	3
2565	90	1	2	0	4	3		1940	0	1	0	0.12624	5/1918	1/2010	6/2008	1	99/9999	3	99/9999	3
2566	94	1	2	0	4	3		1941	0	1	0	0.05116	3/1914	3/2009	7/2008	2	99/9999	3	99/9999	3
2567	99	0	2	0	4	4		1942	0	0	0	0.01007	10/1909	2/2010	11/2008	2	99/9999	3	99/9999	3
2568	99	1	2	0	4	3		1943	0	1	0	0.01007	12/1908	8/2009	11/2008	2	99/9999	3	99/9999	3
2571	84	0	1	12	6	3		1944	0	0	1	0.71893	1/1924	10/2012	7/2008	1	8/2011	1	99/9999	3
2572	65	0	2	0	4	3		1945	0	0	0	5.50496	9/1942	99/9999	8/2008	1	8/2011	1	7/2014	1
2573	65	1	1	9	4	3		1946	0	1	1	8.22106	11/1942	99/9999	8/2008	1	8/2011	1	7/2014	1
2574	86	1	1	0	4	2		1947	0	1	1	0.32008	3/1922	99/9999	8/2008	1	8/2011	1	8/2014	1
2575	86	0	1	3	4	4		1948	0	0	1	0.32008	10/1921	10/2011	8/2008	1	8/2011	2	99/9999	3
2576	85	0	1	1	2	3		1949	0	0	1	0.38491	12/1922	10/2011	8/2008	1	8/2011	1	99/9999	3
2577	94	0	2	0	4	3		1950	0	0	0	0.05116	8/1914	4/2009	8/2008	2	99/9999	3	99/9999	3
2578	84	1	1	0	4	4		1951	0	1	1	0.62975	8/1924	99/9999	8/2008	1	8/2011	1	8/2014	1
2579	82	0	1	0	4	3		1952	0	0	1	0.739	9/1925	3/2010	8/2008	1	99/9999	3	99/9999	3
2580	80	1	2	3	4	3		1953	0	1	0	1.4957	7/1928	99/9999	8/2008	1	8/2011	1	8/2014	1
2581	80	0	2	0	4	3		1954	0	0	0	1.4957	9/1927	11/2009	8/2008	1	99/9999	3	99/9999	3
2582	84	0	2	0	4	3		1955	0	0	0	0.87446	8/1924	10/2013	8/2008	1	8/2011	2	99/9999	3
2583	90	0	1	0	4	4		1956	0	0	1	0.08242	6/1918	6/2013	8/2008	1	8/2011	2	99/9999	3
2584	87	0	2	0	4	3		1957	0	0	0	0.44921	12/1920	99/9999	7/2008	1	8/2011	1	8/2014	1
2585	84	0	2	0	4	2		1958	0	0	0	0.87446	8/1924	8/2010	8/2008	1	99/9999	3	99/9999	3
2586	96	1	2	0	5	1		1959	1	1	0	0.03832	10/1911	99/9999	8/2008	2	99/9999	-1	99/9999	2
2587	89	0	2	0	4	4		1960	0	0	0	0.21002	4/1919	99/9999	8/2008	1	8/2011	1	8/2014	2
2588	83	1	2	0	4	3		1961	0	1	0	1.24137	5/1925	99/9999	8/2008	1	99/9999	-1	99/9999	2
2589	91	0	1	0	4	4		1962	0	0	1	0.05539	12/1916	99/9999	8/2008	1	8/2011	1	8/2014	1
2590	94	0	2	0	4	3		1963	0	0	0	0.05116	9/1913	10/2012	8/2008	1	8/2011	1	99/9999	3
2591	94	0	2	0	4	3		1964	0	0	0	0.05116	7/1914	1/2011	7/2008	1	99/9999	3	99/9999	3
2592	89	0	2	0	4	4		1965	0	0	0	0.21002	8/1918	7/2012	7/2008	1	7/2011	1	99/9999	3
2593	88	1	1	88	4	3		1966	0	1	1	0.1576	6/1920	99/9999	7/2008	2	8/2011	1	8/2014	1
2594	81	1	2	0	4	3		1967	0	1	0	1.17534	3/1927	10/2012	8/2008	1	8/2011	1	99/9999	3
2595	99	0	2	0	4	1		1968	0	0	0	0.01007	10/1908	2/2010	8/2008	1	99/9999	3	99/9999	3
2596	92	1	2	0	6	3		1969	0	1	0	0.07097	12/1915	2/2009	8/2008	1	99/9999	3	99/9999	3
2597	98	0	2	0	4	3		1970	0	0	0	0.01046	1/1910	1/2010	8/2008	1	99/9999	3	99/9999	3
2598	94	1	2	0	4	2		1971	0	1	0	0.05116	2/1914	99/9999	8/2008	1	8/2011	1	7/2014	2
2599	99	0	2	0	4	3		1972	0	0	0	0.01007	2/1909	8/2010	8/2008	1	99/9999	3	99/9999	3
2600	91	1	2	0	4	3		1973	0	1	0	0.09126	10/1916	1/2013	8/2008	1	8/2011	2	99/9999	3
2601	90	1	2	0	5	2		1974	1	1	0	0.10082	4/1918	10/2008	8/2008	1	99/9999	3	99/9999	3
2602	88	1	1	0	4	3		1975	0	1	1	0.1576	10/1919	2/2009	7/2008	1	99/9999	3	99/9999	3
2603	90	1	2	0	4	8		1976	0	1	0	0.12624	12/1917	99/9999	8/2008	1	99/9999	-1	99/9999	2
2604	88	1	1	18	0	2		1977	0	1	1	0.15028	8/1919	99/9999	6/2008	1	8/2011	1	99/9999	2
2605	92	0	2	0	4	4		1978	0	0	0	0.07097	5/1916	99/9999	8/2008	1	99/9999	-1	99/9999	2
2606	91	0	1	2	4	2		1979	0	0	1	0.05539	7/1917	9/2009	8/2008	1	99/9999	3	99/9999	3
2607	92	0	2	0	4	2		1980	0	0	0	0.07097	6/1916	4/2009	8/2008	1	99/9999	3	99/9999	3
2608	87	0	2	0	4	3		1981	0	0	0	0.44921	8/1921	6/2012	8/2008	1	7/2011	1	99/9999	3
2609	96	1	2	3	4	3		1982	0	1	0	0.04033	3/1912	2/2009	8/2008	1	99/9999	3	99/9999	3
2610	93	1	2	0	4	1		1983	0	1	0	0.06757	6/1915	99/9999	8/2008	1	8/2011	1	7/2014	2
2611	99	1	2	0	4	3		1984	0	1	0	0.01115	6/1909	99/9999	11/2008	1	99/9999	-1	99/9999	2
2615	92	1	2	0	5	3		1985	0	1	0	0.07097	8/1916	99/9999	8/2008	1	9/2011	1	8/2014	1
2616	98	0	2	0	7	2		1986	0	0	0	0.01046	2/1910	11/2008	8/2008	2	99/9999	3	99/9999	3
2617	93	1	2	0	2	3		1987	0	1	0	0.06757	8/1915	3/2011	8/2008	1	99/9999	3	99/9999	3
2618	90	0	1	5	1	1		1988	1	0	1	0.05947	9/1918	3/2011	9/2008	2	99/9999	3	99/9999	3
2619	92	0	1	0	2	3		1989	1	0	1	0.04728	1/1916	99/9999	9/2008	1	99/9999	-1	99/9999	2
2620	90	0	1	7	2	3		1990	1	0	1	0.05947	7/1918	6/2009	9/2008	1	99/9999	3	99/9999	3
2621	93	0	1	2	2	3		1991	1	0	1	0.02842	11/1914	4/2009	9/2008	2	99/9999	3	99/9999	3
2622	92	0	1	8	8	3		1992	1	0	1	0.04728	3/1916	1/2011	9/2008	1	99/9999	3	99/9999	3
2623	97	0	1	10	8	3		1993	1	0	1	0.01811	11/1910	3/2011	9/2008	2	99/9999	3	99/9999	3
2624	94	0	1	5	8	3		1994	1	0	1	0.02851	8/1914	99/9999	9/2008	2	99/9999	-1	99/9999	2
2625	91	0	1	5	1	3		1995	1	0	1	0.06749	12/1916	99/9999	9/2008	1	99/9999	-1	99/9999	2
2626	89	0	1	0	2	3		1996	1	0	1	0.12254	1/1919	12/2011	9/2008	1	8/2011	2	99/9999	3
2627	88	0	2	0	2	3		1997	1	0	0	0.23179	12/1919	7/2011	9/2008	1	99/9999	3	99/9999	3
2628	95	0	2	0	2	2		1998	1	0	0	0.04229	8/1913	1/2011	9/2008	1	99/9999	3	99/9999	3
2629	90	0	1	4	2	4		1999	1	0	1	0.05947	8/1918	1/2012	9/2008	1	8/2011	2	99/9999	3
[truncated: 11,186 more rows]

## Sheet: Sheet2
Table2 Analysis on the differences in social attributes of childhood hunger
Variable		childhood hunger		χ²	P
		yes	no
Age	65-69	914(9.8%)	488（12.7%）	36.01	0.001
	70-74	1028(11.0%)	475（12.4%）
	75-79	991(10.6%)	390(10.2%)
	80-84	1440(15.4%)	535(14.0%)
	85-89	1676(17.9%)	627(16.4%)
	90-94	2168(23.2%)	868(22.7%)
	95-99	1138 (12.2%)	447 (11.7%)
Gender	male	4407(47.1 %)	1914(50%)	8.94	0.001
	female	4948(52.9%)	1916(50%)
Residence	urban	1459(15.6%)	1116(29.1%)	31.71	0.001
	rural	7896(88.4%)	2714(70.9%)
Education level	primary schools and below	8598(91.9%)	3084 (80.6%)	34.41	0.001
	above primary school	757 (8.1%)	742 (19.4%)
Economic level	low income	8212(87.8%)	3203 (83.6%)	40.32	0.001
	high income	1143 (12.2%)	627 (16.4%)
